# Supplementary material for: Genomic characterization of a unique Panton–Valentine leucocidin-positive community-associated methicillin-resistant Staphylococcus aureus lineage increasingly impacting on Australian indigenous communities
Source: Microb Genom. 2023 Dec 20;9(12):001172. doi: 10.1099/mgen.0.001172 (PMC10763498; doi:10.1099/mgen.0.001172)
Supplement: Supplementary material 1 [file mgen-9-1172-s001.xlsx]

## Sheet: Table S1. Sequenced WA121 
Isolate	year	latitude	longitude	Town	Age	Sex	Average depth of Illumina read coverage	Infection type	MLST	ST	Spa Repeats	spa Type	agr Type	Capsule Type	SCCmecIVo (mecA)	Tn7491 (dfrG)	Tn7702 (blaZ)	φSa2wa-st5 (PVL)	φSawa121-st5 (scn, chp and sak)	φSawa121-st5-2 (scn, chp and sak)	hlb (β-hemolysin gene intact)	p2010-15611-2 (EDIN-A plasmid)	p2010-15611-1 (pWBG4-family conjugative plasmid)	pWBG749-family conjugative plasmid	pWBG751-like repL plasmid (ermC)
2010-15611	2010	-17.3094	123.64	Derby	63	M	96.2845	SSTI	1-4-1-4-12-1-10	5	26-23-17-34-17-20-17-17-16	t105	II	5	1	1	2	1	1	0		1	1	0	0
2011-17249	2011	-18.2208	127.668	Halls Creek	25	M	180.176	SSTI	1-4-1-4-12-1-10	5	26-23-17-34-17-20-17-17-16	t105	II	5	1	1	1	1	1	0		1	0	1	0
2011-20987	2011	-18.2208	127.668	Halls Creek	9	M	239.483	SSTI	1-4-1-4-12-1-10	5	26-23-17-34-17-20-17-17-16	t105	II	5	1	1	1	1	1	0		1	0	0	0
2011-21378	2011	-18.188	125.577	Fitzroy Crossing	2	F	106.922	SSTI	1-4-1-4-12-1-10	5	26-23-17-34-17-20-17-17-16	t105	II	5	1	1	1	1	1	0		1	0	0	0
2011-21954	2011	-18.188	125.577	Fitzroy Crossing	40	M	160.906	SSTI	1-4-1-4-12-1-10	5	26-23-17-34-17-20-17-17-16	t105	II	5	1	1	1	1	1	0		1	0	0	0
2012-15086	2012	-18.2208	127.668	Halls Creek	46	M	284.989	SSTI	1-4-1-4-12-1-10	5	26-23-17-34-17-20-17-17-16	t105	II	5	1	1	1	1	1	0		1	0	0	0
2012-15581	2012	-18.2208	127.668	Halls Creek	41	F	157.882	SSTI	1-4-1-4-12-1-10	5	26-23-17-34-17-20-17-17-16	t105	II	5	1	1	1	1	1	0		1	0	0	0
2012-15682	2012	-18.188	125.577	Fitzroy Crossing	8	F	175.086	SSTI	1-4-1-4-12-1-10	5	26-23-17-34-17-20-17-17-16	t105	II	5	1	1	1	1	1	0		1	0	0	0
2012-15861	2012	-18.188	125.577	Fitzroy Crossing	51	M	118.749	SSTI	1-4-1-4-12-1-10	5	26-23-17-34-17-20-17-17-16	t105	II	5	1	1	1	1	1	0		1	0	0	0
2012-15904	2012	-18.2208	127.668	Halls Creek	46	M	74.0315	SSTI	1-4-1-4-12-1-10	5	26-23-17-34-17-20-17-17-16	t105	II	5	1	1	1	1	1	0		1	0	0	0
2012-15948	2012	-18.2208	127.668	Halls Creek	10	M	372.001	SSTI	1-4-1-4-12-1-10	5	26-23-17-34-17-20-17-17-16	t105	II	5	1	1	1	1	1	0		1	0	0	0
2012-15959	2012	-18.2208	127.668	Halls Creek	4	F	50.1094	SSTI	1-4-1-4-12-1-10	5	26-23-17-34-17-20-17-17-16	t105	II	5	1	1	1	1	0	1		1	0	0	0
2012-16250	2012	-18.188	125.577	Fitzroy Crossing	33	M	199.446	SSTI	1-4-1-4-12-1-10	5	26-23-17-34-17-20-17-17-16	t105	II	5	1	1	1	1	1	0		1	0	0	0
2012-16335	2012	-17.962	122.238	Broome	11	F	129.53	SSTI	1-4-1-4-12-1-10	5	26-23-17-34-17-20-17-17-16	t105	II	5	1	1	1	1	1	0		1	0	0	0
2012-17227	2012	-17.962	122.238	Broome	1	M	138.258	SSTI	1-4-1-4-12-1-10	5	26-23-17-34-17-20-17-17-16	t105	II	5	1	1	1	1	1	0		1	0	0	0
2012-17544	2012	-18.188	125.577	Fitzroy Crossing	48	M	260.619	SSTI	1-4-1-4-12-1-10	5	26-23-17-34-17-20-17-17-16	t105	II	5	1	1	1	1	1	0		1	0	0	0
2012-18303	2012	-17.962	122.238	Broome	21	F	249.059	SSTI	1-4-1-4-12-1-10	5	26-23-17-34-17-20-17-17-16	t105	II	5	1	1	1	1	1	0		1	0	0	0
2012-19684	2012	-18.188	125.577	Fitzroy Crossing	10	F	215.096	SSTI	1-4-1-4-12-1-10	5	26-23-17-34-17-20-17-17-16	t105	II	5	1	1	1	1	1	0		1	0	0	0
2012-21963	2012	-17.962	122.238	Broome	25	F	241.355	SSTI	1-4-1-4-12-1-10	5	26-23-17-34-17-20-17-17-16	t105	II	5	1	1	1	1	1	0		1	0	0	0
2012-22469	2012	-15.7796	128.752	Kununurra	30	M	191.426	SSTI	1-4-1-4-12-1-10	5	26-23-17-34-17-20-17-17-16	t105	II	5	1	1	1	1	1	0		1	0	0	0
2013-15178	2013	-18.2208	127.668	Halls Creek	5	F	241.358	SSTI	1-4-1-4-12-1-10	5	26-23-17-34-17-20-17-17-16	t105	II	5	1	1	1	1	1	0		1	0	0	0
2013-15276	2013	-15.4872	128.125	Wyndham	18	F	218.576	SSTI	1-4-1-4-12-1-10	5	26-23-17-34-17-20-17-17-16	t105	II	5	1	1	1	1	1	0		1	0	0	0
2013-15521	2013	-18.2208	127.668	Halls Creek	1	F	217.687	SSTI	1-4-1-4-12-1-10	5	26-23-17-34-17-20-17-17-16	t105	II	5	1	1	1	1	1	0		1	0	0	0
2013-15543	2013	-18.188	125.577	Fitzroy Crossing	22	M	99.7028	SSTI	1-4-1-4-12-1-10	5	26-23-17-34-17-20-17-17-16	t105	II	5	1	1	1	1	1	0		1	0	0	0
2013-15546	2013	-18.188	125.577	Fitzroy Crossing	30	F	177.8	SSTI	1-4-1-4-12-1-10	5	26-23-17-34-17-20-17-17-16	t105	II	5	1	1	1	1	1	0		1	0	0	0
2013-15985	2013	-15.7796	128.752	Kununurra	10	F	356.136	SSTI	1-4-1-4-12-1-10	5	26-23-17-34-17-20-17-17-16	t105	II	5	1	1	1	1	0	0	1	1	0	0	0
2013-16352	2013	-17.3094	123.64	Derby	43	F	169.009	SSTI	1-4-1-4-12-1-10	5	26-23-17-34-17-20-17-17-16	t105	II	5	1	1	1	1	1	0		1	0	0	0
2013-16689	2013	-17.3094	123.64	Derby	4	M	164.749	SSTI	1-4-1-4-12-1-10	5	26-23-17-34-17-20-17-17-16	t105	II	5	1	1	1	1	1	0		1	0	0	0
2013-17165	2013	-17.3094	123.64	Derby	6	F	350.38	SSTI	1-4-1-4-12-1-10	5	26-23-17-34-17-20-17-17-16	t105	II	5	1	1	1	1	1	0		1	0	0	0
2013-17656	2013	-17.962	122.238	Broome	1	M	325.374	SSTI	1-4-1-4-12-1-10	5	26-23-17-34-17-20-17-17-16	t105	II	5	1	1	1	1	1	0		1	0	0	0
2013-17943	2013	-15.7796	128.752	Kununurra	8	F	262.508	SSTI	1-4-1-4-12-1-10	5	26-23-17-34-17-20-17-17-16	t105	II	5	1	1	1	1	0	0	1	1	0	0	0
2013-19156	2013	-17.962	122.238	Broome	24	F	144.819	SSTI	1-4-1-4-12-1-10	5	26-23-17-34-17-20-17-17-16	t105	II	5	1	1	1	1	1	0		1	0	0	0
2013-21049	2013	-17.962	122.238	Broome	40	M	193.187	SSTI	1-4-1-4-12-1-10	5	26-23-17-34-17-20-17-17-16	t105	II	5	1	1	1	1	1	0		1	0	0	0
2013-23284	2013	-15.4872	128.125	Wyndham	52	F	135.479	SSTI	1-4-1-4-12-1-10	5	26-23-17-34-17-20-17-17-16	t105	II	5	1	1	1	1	1	0		1	0	0	0
2013-23560	2013	-15.4872	128.125	Wyndham	11	F	172.638	SSTI	1-4-1-4-12-1-10	5	26-23-17-34-17-20-17-17-16	t105	II	5	1	1	1	1	1	0		1	0	0	0
2014-15114	2014	-17.3094	123.64	Derby	29	M	211.433	SSTI	1-4-1-4-12-1-10	5	26-23-17-34-17-20-17-17-16	t105	II	5	1	1	1	1	1	0		1	0	0	0
2014-15151	2014	-18.2208	127.668	Halls Creek	1	F	254.706	SSTI	1-4-1-4-12-1-10	5	26-23-17-34-17-20-17-17-16	t105	II	5	1	1	1	1	1	0		1	0	0	0
2014-15202	2014	-15.7796	128.752	Kununurra	22	F	141.421	SSTI	1-4-1-4-12-1-10	5	26-23-17-34-17-20-17-17-16	t105	II	5	1	1	1	1	1	0		1	0	0	0
2014-15355	2014	-18.188	125.577	Fitzroy Crossing	68	F	270.375	SSTI	1-4-1-4-12-1-10	5	26-23-17-34-17-20-17-17-16	t105	II	5	1	1	1	1	1	0		1	0	0	0
2014-15429	2014	-17.3094	123.64	Derby	24	M	226.062	Blood	1-4-1-4-12-1-10	5	26-23-17-34-17-20-17-17-16	t105	II	5	1	1	1	1	1	0		1	0	0	0
2014-15438	2014	-17.962	122.238	Broome	5	M	182.737	SSTI	1-4-1-4-12-1-10	5	26-23-17-34-17-20-17-17-16	t105	II	5	1	1	1	1	1	0		1	0	0	0
2014-15443	2014	-17.3094	123.64	Derby	46	F	136.841	SSTI	1-4-1-4-12-1-10	5	26-23-17-34-17-20-17-17-16	t105	II	5	1	1	1	1	1	0		1	0	0	0
2014-15452	2014	-18.2208	127.668	Halls Creek	23	F	214.089	SSTI	1-4-1-4-12-1-10	5	26-23-17-34-17-20-17-17-16	t105	II	5	1	1	1	1	1	0		1	0	0	0
2014-15533	2014	-17.962	122.238	Broome	35	M	218.255	SSTI	1-4-1-4-12-1-10	5	26-23-17-34-17-20-17-17-16	t105	II	5	1	1	1	1	1	0		1	0	0	0
2014-15535	2014	-18.188	125.577	Fitzroy Crossing	24	F	262.885	SSTI	1-4-1-4-12-1-10	5	26-23-17-34-17-20-17-17-16	t105	II	5	1	1	1	1	0	1		1	0	0	0
2014-15606	2014	-17.962	122.238	Broome	5	F	205.52	SSTI	1-4-1-4-12-1-10	5	26-23-17-34-17-20-17-17-16	t105	II	5	1	1	1	1	1	0		1	0	0	0
2014-15963	2014	-15.4872	128.125	Wyndham	30	F	165.585	SSTI	1-4-1-4-12-1-10	5	26-23-17-34-17-20-17-17-16	t105	II	5	1	1	1	1	1	0		1	0	0	0
2014-17028	2014	-15.4872	128.125	Wyndham	9	F	247.245	SSTI	1-4-1-4-12-1-10	5	26-23-17-34-17-20-17-17-16	t105	II	5	1	1	1	1	0	0	1	1	0	0	0
2014-21290	2014	-15.7796	128.752	Kununurra	70	F	174.614	SSTI	1-4-1-4-12-1-10	5	26-23-17-34-17-20-17-17-16	t105	II	5	1	1	1	1	1	0		1	0	0	0
2014-24570	2014	-18.2208	127.668	Halls Creek	38	M	164.598	SSTI	1-4-1-4-12-1-10	5	26-23-17-34-17-20-17-17-16	t105	II	5	1	1	1	1	1	0		1	0	0	0
2015-15053	2015	-17.962	122.238	Broome	35	F	219.273	SSTI	1-4-1-4-12-1-10	5	26-23-17-34-17-20-17-17-16	t105	II	5	1	1	1	1	1	0		1	0	0	0
2015-15105	2015	-15.4872	128.125	Wyndham	1	F	185.01	SSTI	1-4-1-4-12-1-10	5	26-23-17-34-17-20-17-17-16	t105	II	5	1	1	1	1	1	0		1	0	0	0
2015-15117	2015	-17.962	122.238	Broome	2	F	148.398	SSTI	883-4-1-4-12-1-10	7551	26-23-17-34-17-20-17-17-16	t105	II	5	1	1	1	1	1	0		1	0	0	0
2015-15118	2015	-17.962	122.238	Broome	13	F	68.1327	SSTI	1-4-1-4-12-1-10	5	26-23-17-34-17-20-17-17-16	t105	II	5	1	1	1	1	1	0		1	0	0	0
2015-15174	2015	-18.2208	127.668	Halls Creek	20	F	224.44	SSTI	1-4-1-4-12-1-10	5	26-23-17-34-17-20-17-17-16	t105	II	5	1	1	1	1	1	0		1	0	0	0
2015-15186	2015	-17.3094	123.64	Derby	5	M	208.267	SSTI	1-4-1-4-12-1-10	5	26-23-17-34-17-20-17-17-16	t105	II	5	1	1	1	1	1	0		1	0	0	0
2015-15367	2015	-18.188	125.577	Fitzroy Crossing	29	M	239.581	SSTI	1-4-1-4-12-1-10	5	26-23-17-34-17-20-17-17-16	t105	II	5	1	1	1	1	1	0		1	0	0	0
2015-15406	2015	-18.188	125.577	Fitzroy Crossing	10	M	317.606	SSTI	1-4-1-4-12-1-10	5	26-23-17-34-17-20-17-17-16	t105	II	5	1	1	1	1	1	0		1	0	0	0
2015-15411	2015	-18.2208	127.668	Halls Creek	5	F	173.606	SSTI	1-4-1-4-12-1-10	5	26-23-17-34-17-20-17-17-16	t105	II	5	1	1	1	1	1	0		1	0	0	0
2015-15425	2015	-17.962	122.238	Broome	14	F	238.542	SSTI	1-4-1-4-12-1-10	5	26-23-17-34-17-20-17-17-16	t105	II	5	1	1	1	1	1	0		1	0	0	0
2015-15546	2015	-17.3094	123.64	Derby	27	F	141.517	SSTI	1-4-1-4-12-1-10	5	26-23-17-34-17-20-17-17-16	t105	II	5	1	1	1	1	1	0		1	0	0	0
2015-15791	2015	-17.3094	123.64	Derby	35	M	144.857	SSTI	1-4-1-4-12-1-10	5	26-23-17-34-17-20-17-17-16	t105	II	5	1	1	1	1	1	0		1	0	0	0
2015-15882	2015	-15.4872	128.125	Wyndham	3	M	108.784	SSTI	1-4-1-4-12-1-10	5	26-23-17-34-17-20-17-17-16	t105	II	5	1	1	1	1	1	0		1	0	0	0
2015-16406	2015	-15.7796	128.752	Kununurra	6	F	224.643	SSTI	1-4-1-4-12-1-10	5	26-23-17-34-17-20-17-17-16	t105	II	5	1	1	1	1	1	0		1	0	0	0
2015-17698	2015	-15.7796	128.752	Kununurra	37	F	209.95	SSTI	1-4-1-4-12-1-10	5	26-23-17-34-17-20-17-17-16	t105	II	5	1	1	1	1	1	0		1	0	0	0
2016-15041	2016	-18.188	125.577	Fitzroy Crossing	30	M	174.031	SSTI	1-4-1-4-12-1-10	5	26-23-17-34-17-20-17-17-16	t105	II	5	1	1	1	1	1	0		1	0	0	0
2016-15361	2016	-15.4872	128.125	Wyndham	65	F	221.794	SSTI	1-4-1-4-12-1-10	5	26-23-17-34-17-20-17-17-16	t105	II	5	1	1	1	1	1	0		1	0	0	0
2016-15391	2016	-17.962	122.238	Broome	64	F	173.307	SSTI	1-4-1-4-12-1-10	5	26-23-17-34-17-20-17-17-16	t105	II	5	1	1	1	1	1	0		1	0	0	0
2016-15684	2016	-18.188	125.577	Fitzroy Crossing	14	M	177.768	SSTI	1-4-1-4-12-1-10	5	26-23-17-34-17-20-17-17-16	t105	II	5	1	1	1	1	1	0		1	0	0	0
2016-15686	2016	-17.3094	123.64	Derby	0	M	143.913	SSTI	1-4-1-4-12-1-10	5	26-23-17-34-17-20-17-17-16	t105	II	5	1	1	1	1	1	0		1	0	0	0
2016-15782	2016	-15.4872	128.125	Wyndham	38	F	198.97	SSTI	1-4-1-4-12-1-10	5	26-23-17-34-17-20-17-17-16	t105	II	5	1	1	1	1	1	0		1	0	0	0
2016-15803	2016	-17.962	122.238	Broome	2	M	262.679	SSTI	1-4-1-4-12-1-10	5	26-17-20-17-17-16	t439	II	5	1	1	1	1	1	0		1	0	0	0
2016-15860	2016	-17.962	122.238	Broome	10	F	208.295	SSTI	1-4-1-4-12-1-10	5	26-23-17-34-17-20-17-17-16	t105	II	5	1	1	1	1	1	0		1	0	0	0
2016-15878	2016	-18.2208	127.668	Halls Creek	7	M	162.243	SSTI	1-4-1-4-12-1-10	5	26-23-17-34-17-20-17-17-16	t105	II	5	1	1	1	1	1	0		1	0	0	0
2016-16177	2016	-17.3094	123.64	Derby	14	M	225.877	SSTI	1-4-1-4-12-1-10	5	26-23-17-34-17-20-17-17-16	t105	II	5	1	1	1	1	1	0		1	0	0	0
2016-16356	2016	-17.3094	123.64	Derby	26	F	142.5	SSTI	1-4-1-4-12-1-10	5	26-23-17-34-17-20-17-17-16	t105	II	5	1	1	1	1	1	0		1	0	0	0
2016-16398	2016	-18.2208	127.668	Halls Creek	9	F	219.184	SSTI	1-4-1-4-12-1-10	5	26-23-17-34-17-20-17-17-16	t105	II	5	1	1	1	1	1	0		1	0	0	0
2016-16848	2016	-15.7796	128.752	Kununurra	15	F	187.325	SSTI	1-4-1-4-12-1-10	5	26-23-17-34-17-20-17-17-16	t105	II	5	1	1	1	1	1	0		1	0	0	0
2016-17677	2016	-15.7796	128.752	Kununurra	4	M	243.676	SSTI	1-4-1-4-12-1-10	5	26-23-17-34-17-20-17-17-16	t105	II	5	1	1	1	1	1	0		1	0	0	0
2016-17923	2016	-18.2208	127.668	Halls Creek	20	M	374.258	SSTI	1-4-1-4-12-1-10	5	26-17-20-17-17-16	t439	II	5	1	1	1	1	1	0		1	0	0	0
2017-15047	2017	-17.3094	123.64	Derby	30	M	224.397	SSTI	1-4-1-4-12-1-10	5	26-23-17-34-17-20-17-17-16	t105	II	5	1	1	1	1	1	0		1	0	0	0
2017-15086	2017	-18.188	125.577	Fitzroy Crossing	24	M	221.163	SSTI	1-4-1-4-12-1-10	5	26-23-17-34-17-20-17-17-16	t105	II	5	1	1	1	1	1	0		1	0	0	0
2017-15354	2017	-18.188	125.577	Fitzroy Crossing	4	F	234.387	SSTI	1-4-1-4-12-1-10	5	26-23-17-17-16	t2049	II	5	1	1	1	1	1	0		1	0	0	0
2017-15682	2017	-15.4872	128.125	Wyndham	50	F	246.871	SSTI	1-4-1-4-12-1-10	5	26-23-17-34-17-20-17-17-16	t105	II	5	1	1	1	1	1	0		1	0	0	0
2017-15836	2017	-17.3094	123.64	Derby	65	M	60.8014	SSTI	1-4-1-4-12-1-10	5	26-23-17-34-17-20-17-17-16	t105	II	5	1	1	1	1	1	0		1	0	0	0
2017-15843	2017	-15.7796	128.752	Kununurra	12	F	129.224	SSTI	1-4-1-4-12-1-10	5	26-23-17-34-17-20-17-17-16	t105	II	5	1	1	1	1	1	0		1	0	0	0
2017-15948	2017	-17.962	122.238	Broome	51	M	136.583	SSTI	1-4-1-4-12-1-10	5	26-23-17-34-17-20-17-17-16	t105	II	5	1	1	1	1	1	0		1	0	0	0
2017-16146	2017	-18.2208	127.668	Halls Creek	3	M	193.318	SSTI	1-4-1-4-12-1-10	5	26-23-17-34-17-20-17-17-16	t105	II	5	1	1	1	1	1	0		1	0	0	0
2017-16464	2017	-17.3094	123.64	Derby	39	F	243.811	SSTI	1-4-1-4-12-1-10	5	26-23-17-34-17-20-17-17-16	t105	II	5	1	1	1	1	1	0		1	0	0	0
2017-16762	2017	-17.962	122.238	Broome	6	F	175.682	SSTI	1-4-1-4-12-1-10	5	26-23-17-34-17-20-17-17-16	t105	II	5	1	1	1	1	1	0		1	0	0	0
2017-16820	2017	-17.962	122.238	Broome	15	M	191.891	SSTI	1-4-1-4-12-1-10	5	26-23-17-34-17-20-17-17-16	t105	II	5	1	1	1	1	1	0		1	0	0	0
2017-17707	2017	-15.4872	128.125	Wyndham	24	M	244.884	SSTI	1-4-1-4-12-1-10	5	26-23-17-34-17-20-17-17-16	t105	II	5	1	1	1	1	1	0		1	0	0	0
2017-18007	2017	-15.4872	128.125	Wyndham	11	F	288.887	SSTI	1-4-1-4-12-1-10	5	26-23-17-34-17-20-17-17-16	t105	II	5	1	1	1	1	1	0		1	0	0	0
2017-18123	2017	-18.2208	127.668	Halls Creek	38	M	134.185	SSTI	1-4-1-4-12-1-10	5	26-23-17-34-17-20-17-17-16	t105	II	5	1	1	1	1	1	0		1	0	0	0
2017-22110	2017	-15.7796	128.752	Kununurra	68	M	214.266	SSTI	1-4-1-4-12-1-10	5	26-23-17-34-17-20-17-17-16	t105	II	5	1	1	1	1	1	0		1	0	0	1
2018-15064	2018	-17.962	122.238	Broome	12	M	201.643	SSTI	1-4-1-4-12-1-10	5	26-23-17-34-17-20-17-17-16	t105	II	5	1	1	1	1	1	0		1	0	0	0
2018-15066	2018	-18.188	125.577	Fitzroy Crossing	6	F	206.868	SSTI	1-4-1-4-12-1-10	5	26-23-17-34-17-20-17-17-16	t105	II	5	1	1	1	1	1	0		0	0	0	0
2018-15070	2018	-18.188	125.577	Fitzroy Crossing	64	M	188.081	SSTI	1-4-1-4-12-1-10	5	26-23-17-34-17-20-17-17-16	t105	II	5	1	1	1	1	1	0		1	0	0	0
2018-15287	2018	-15.4872	128.125	Wyndham	31	F	320.358	SSTI	1-4-1-4-12-1-10	5	26-17-16	t535	II	5	1	1	1	1	1	0		1	0	0	0
2018-15316	2018	-17.962	122.238	Broome	50	F	232.487	SSTI	1-4-1-4-12-1-10	5	26-23-17-34-17-20-17-17-17	t11101	II	5	1	1	1	1	1	0		1	0	0	0
2018-15353	2018	-15.4872	128.125	Wyndham	6	M	226.409	SSTI	1-4-1-4-12-1-10	5	26-23-17-34-17-20-17-17-16	t105	II	5	1	1	1	1	1	0		1	0	0	0
2018-15435	2018	-15.4872	128.125	Wyndham	16	F	246.208	SSTI	1-4-1-4-12-1-10	5	26-23-17-34-17-20-17-17-16	t105	II	5	1	1	1	1	1	0		1	0	0	0
2018-15464	2018	-17.3094	123.64	Derby	43	M	254.077	SSTI	1-4-1-4-12-1-10	5	26-23-17-34-17-20-17-17-16	t105	II	5	1	1	1	1	0	1		1	0	0	0
2018-15505	2018	-17.962	122.238	Broome	4	F	255.579	SSTI	1-4-1-4-12-1-10	5	26-23-17-34-17-20-17-17-16	t105	II	5	1	1	1	1	1	0		1	0	0	0
2018-16129	2018	-17.3094	123.64	Derby	1	M	272.082	SSTI	1-4-1-4-12-1-10	5	26-23-17-34-17-20-17-17-16	t105	II	5	1	1	1	1	1	0		1	0	0	0
2018-16198	2018	-18.2208	127.668	Halls Creek	45	F	219.463	SSTI	1-4-1-4-12-1-10	5	26-23-17-34-17-20-17-17-16	t105	II	5	1	1	1	1	1	0		1	0	0	0
2018-16459	2018	-18.2208	127.668	Halls Creek	20	F	238.619	SSTI	1-4-1-4-12-1-10	5	26-23-17-34-17-20-17-17-16	t105	II	5	1	1	1	1	1	0		1	0	0	0
2018-16666	2018	-17.3094	123.64	Derby	28	F	329.429	SSTI	1-4-1-4-12-1-10	5	26-23-17-34-17-20-17-17-16	t105	II	5	1	1	1	1	1	0		1	0	0	0
2018-16746	2018	-15.7796	128.752	Kununurra	5	F	213.433	SSTI	1-4-1-4-12-1-10	5	26-17-20-17-17-16	t439	II	5	1	1	1	1	1	0		1	0	0	0
2018-16949	2018	-15.7796	128.752	Kununurra	0	F	244.562	SSTI	1-4-1-4-12-1-10	5	26-23-17-34-17-20-17-17-16	t105	II	5	1	1	1	1	1	0		1	0	0	0
2019-15018	2019	-17.962	122.238	Broome	46	F	250.095	SSTI	1-4-1-4-12-1-10	5	26-23-17-34-17-20-17-17-16	t105	II	5	1	1	1	1	1	0		1	0	0	0
2019-15022	2019	-17.962	122.238	Broome	2	M	217.439	SSTI	1-4-1-4-12-1-10	5	26-23-17-34-17-20-17-17-16	t105	II	5	1	1	1	1	1	0		1	0	0	0
2019-15044	2019	-17.962	122.238	Broome	8	F	254.162	SSTI	1-4-1-4-12-1-10	5	26-23-17-34-17-20-17-17-16	t105	II	5	1	1	1	1	1	0		1	0	0	0
2019-15210	2019	-18.188	125.577	Fitzroy Crossing	24	F	221.491	SSTI	1-4-1-4-12-1-10	5	26-23-17-34-17-20-17-17-16	t105	II	5	1	1	1	1	1	0		1	0	0	0
2019-15538	2019	-18.188	125.577	Fitzroy Crossing	13	F	258.792	SSTI	1-4-1-4-12-1-10	5	26-23-17-34-17-20-17-17-16	t105	II	5	1	1	1	1	1	0		1	0	0	0
2019-15709	2019	-17.3094	123.64	Derby	3	M	208.984	SSTI	1-4-1-4-12-1-10	5	26-23-17-34-17-20-17-17-16	t105	II	5	1	1	1	1	1	0		1	0	0	0
2019-15924	2019	-15.7796	128.752	Kununurra	52	F	196.672	SSTI	1-4-1-4-12-1-10	5	26-17-20-17-17-16	t439	II	5	1	1	1	1	1	0		1	0	0	0
2019-16089	2019	-18.2208	127.668	Halls Creek	14	M	136.63	SSTI	1-4-1-4-12-1-10	5	26-23-17-34-17-20-17-17-16	t105	II	5	1	1	1	1	1	0		1	0	0	0
2019-16103	2019	-18.188	125.577	Fitzroy Crossing	19	F	288.659	SSTI	1-4-1-4-12-1-10	5	26-23-17-34-17-20-17-17-16	t105	II	5	1	1	1	1	0	1		1	0	0	0
2019-16220	2019	-18.2208	127.668	Halls Creek	25	F	93.527	SSTI	1-4-1-4-12-1-10	5	26-23-17-34-17-20-17-17-16	t105	II	5	1	1	1	1	1	0		1	0	0	0
2019-16709	2019	-17.3094	123.64	Derby	16	F	123.611	SSTI	1-4-1-4-12-1-10	5	26-23-17-34-17-20-17-17-16	t105	II	5	1	1	1	1	1	0		1	0	0	0
2019-17133	2019	-17.3094	123.64	Derby	31	F	251.191	SSTI	1-4-1-4-12-1-10	5	26-23-17-34-17-20-17-17-16	t105	II	5	1	1	1	1	1	0		1	0	0	0
2019-17508	2019	-15.7796	128.752	Kununurra	47	M	222.1	SSTI	1-4-1-4-12-1-10	5	26-23-17-34-17-20-17-17-16	t105	II	5	1	1	1	1	1	0		1	0	0	0
2019-19209	2019	-18.2208	127.668	Halls Creek	39	F	193.194	SSTI	1-4-1-4-12-1-10	5	26-23-17-34-17-20-17-17-16	t105	II	5	1	1	1	1	1	0		1	0	0	1
2019-22830	2019	-15.7796	128.752	Kununurra	12	F	114.935	SSTI	1-4-1-4-12-1-10	5	26-23-17-34-17-20-17-17-16	t105	II	5	1	1	1	1	1	0		1	0	0	0
2020-15119	2020	-17.962	122.238	Broome	37	F	209.911	SSTI	1-4-1-4-12-1-10	5	26-23-17-34-17-20-17-17-16	t105	II	5	1	1	1	1	1	0		1	0	0	0
2020-15165	2020	-18.2208	127.668	Halls Creek	62	F	368.768	SSTI	1-4-1-4-12-1-10	5	26-17-20-17-17-16	t439	II	5	1	1	1	1	1	0		1	0	1	0
2020-15217	2020	-17.962	122.238	Broome	17	M	216.96	SSTI	1-4-1-4-12-1-10	5	26-23-17-34-17-20-17-17-16	t105	II	5	1	1	1	1	0	1		1	0	0	0
2020-15224	2020	-15.4872	128.125	Wyndham	7	M	170.142	Blood	1-4-1-4-12-1-10	5	26-23-17-34-17-20-17-17-16	t105	II	5	1	1	1	1	1	0		1	0	0	0
2020-15314	2020	-15.4872	128.125	Wyndham	40	F	244.733	SSTI	1-4-1-4-12-1-10	5	26-23-17-34-17-20-17-17-16	t105	II	5	1	1	1	1	1	0		1	0	0	0
2020-15315	2020	-17.3094	123.64	Derby	28	F	193.32	SSTI	1-4-1-4-12-1-10	5	26-23-17-34-17-20-17-17-16	t105	II	5	1	1	1	1	1	0		1	0	0	0
2020-15482	2020	-17.962	122.238	Broome	1	M	302.929	SSTI	1-4-1-4-12-1-10	5	26-23-17-34-17-20-17-17-16	t105	II	5	1	1	1	1	1	0		1	0	0	0
2020-15591	2020	-17.3094	123.64	Derby	37	M	210.263	SSTI	1-4-1-4-12-1-10	5	26-23-17-34-17-20-17-17-16	t105	II	5	1	1	1	1	1	0		1	0	0	0
2020-15692	2020	-18.188	125.577	Fitzroy Crossing	41	M	334.779	SSTI	1-4-1-4-12-1-10	5	26-23-17-34-17-20-17-17-16	t105	II	5	1	1	1	1	1	0		0	0	0	0
2020-15819	2020	-18.188	125.577	Fitzroy Crossing	60	M	255.668	SSTI	1-4-1-4-12-1-10	5	26-23-17-34-17-20-17-17-16	t105	II	5	1	1	1	1	1	0		1	0	0	0
2020-15970	2020	-18.2208	127.668	Halls Creek	70	F	217.839	SSTI	1-4-1-4-12-1-10	5	26-17-20-17-17-16	t439	II	5	1	1	1	1	1	0		1	0	1	0
2020-16428	2020	-17.3094	123.64	Derby	11	F	255.319	SSTI	1-4-1-4-12-1-10	5	26-23-17-34-17-20-17-17-16	t105	II	5	1	1	1	1	1	0		1	0	0	0
2020-18209	2020	-15.7796	128.752	Kununurra	25	M	240.876	SSTI	1-4-1-4-12-1-10	5	26-23-17-34-17-20-17-17-16	t105	II	5	1	1	1	1	1	0		1	0	0	0
2020-18408	2020	-15.7796	128.752	Kununurra	39	M	269.005	SSTI	1-4-1-4-12-1-10	5	26-23-17-34-17-20-17-17-16	t105	II	5	1	1	1	1	1	0		1	0	0	0
2020-18677	2020	-15.4872	128.125	Wyndham	3	F	201.368	SSTI	1-4-1-4-12-1-10	5	26-23-17-34-17-20-17-17-16	t105	II	5	1	1	1	1	1	0		1	0	0	0
2021-15172	2021	-17.3094	123.64	Derby	48	M	243.059	SSTI	1-4-1-4-12-1-10	5	26-23-17-34-17-20-17-17-16	t105	II	5	1	1	1	1	1	0		1	0	0	1
2021-15173	2021	-17.962	122.238	Broome	53	F	230.564	SSTI	1-4-1-4-12-1-10	5	26-23-17-34-17-20-17-17-16	t105	II	5	1	1	1	1	1	0		1	0	0	0
2021-15189	2021	-17.3094	123.64	Derby	42	F	216.122	SSTI	1-4-1-4-12-1-10	5	26-23-17-34-17-20-17-17-16	t105	II	5	1	1	1	1	1	0		0	0	0	0
2021-15316	2021	-18.2208	127.668	Halls Creek	39	M	269.369	SSTI	1-4-1-4-12-1-10	5	26-23-17-34-17-20-17-17-16	t105	II	5	1	1	1	1	0	1		1	0	0	0
2021-15363	2021	-17.962	122.238	Broome	1	F	248.039	SSTI	1-4-1-4-12-1-10	5	26-23-17-34-17-20-17-17-16	t105	II	5	1	1	1	1	1	0		1	0	0	0
2021-15385	2021	-17.3094	123.64	Derby	55	F	251.744	SSTI	1-4-1-4-12-1-10	5	26-23-17-34-17-20-17-17-16	t105	II	5	1	1	1	1	1	0		1	0	0	0
2021-15427	2021	-15.7796	128.752	Kununurra	54	M	234.626	SSTI	1-4-1-4-12-1-10	5	26-23-17-34-17-20-17-17-16	t105	II	5	1	1	1	1	1	0		1	0	0	0
2021-15490	2021	-18.2208	127.668	Halls Creek	40	F	240.059	SSTI	1-4-1-4-12-1-10	5	26-23-17-34-17-20-17-17-16	t105	II	5	1	1	1	1	1	0		1	0	0	0
2021-15770	2021	-18.188	125.577	Fitzroy Crossing	26	F	272.856	SSTI	1-4-1-4-12-1-10	5	26-23-17-34-17-20-17-17-16	t105	II	5	1	1	1	1	1	0		1	0	0	0
2021-15858	2021	-18.188	125.577	Fitzroy Crossing	26	F	241.225	SSTI	1-4-1-4-12-1-10	5	26-23-17-34-17-20-17-17-16	t105	II	5	1	1	1	1	1	0		1	0	0	0
2021-16354	2021	-15.4872	128.125	Wyndham	47	M	221.783	SSTI	1-4-1-4-12-1-10	5	26-23-17-34-17-20-17-17-16	t105	II	5	1	2	1	1	1	0		1	0	1	0
2021-16550	2021	-15.4872	128.125	Wyndham	4	M	219.207	SSTI	1-4-1-4-12-1-10	5	26-23-17-34-17-20-17-17-16	t105	II	5	1	1	1	1	1	0		1	0	0	0
2021-17262	2021	-15.4872	128.125	Wyndham	2	M	190.898	SSTI	1-4-1-4-12-1-10	5	26-23-17-34-17-20-17-17-16	t105	II	5	1	1	1	1	1	0		1	0	0	0
2021-21223	2021	-17.3094	123.64	Derby	38	F	333.149	SSTI	1-4-1-4-12-1-10	5	26-23-17-34-17-20-17-17-16	t105	II	5	1	1	1	1	1	0		1	0	0	0
2021-21306	2021	-17.3094	123.64	Derby	33	F	352.49	SSTI	1-4-1-4-12-1-10	5	26-23-17-34-17-20-17-17-16	t105	II	5	1	1	1	1	1	0		1	0	0	0

## Sheet: Table S2. All isolated WA121
Strain name	Date collected	Selected for sequencing	Quarter	Year	Age	Gender	Location	Site of infection
2010-15611	2010-02-11	Yes	1	2010	63	M	DERBY	ANTIABD. WALL ABSCESS		Distributions
2011-17249	2011-04-11	Yes	2	2011	25	M	HALLS CREEK	RIGHT KNEE
2011-20987	2011-10-25	Yes	4	2011	9	M	HALLS CREEK	SKIN		Yearly quarter	All WA121	Fraction	Sequenced Subset	Fraction
2011-21378	2011-11-16	Yes	4	2011	2	F	FITZROY CROSSING	R THIGH		Q1	368	0.329749	132	0.846154
2011-21954	2011-12-11	Yes	4	2011	40	M	FITZROY CROSSING	LEFT MIDDLE FINGER		Q2	266	0.238351	9	0.0576923
2012-15086	2012-01-06	Yes	1	2012	46	M	HALLS CREEK	BACK BOIL		Q3	195	0.174731	7	0.0448718
2012-15581	2012-01-31	Yes	1	2012	41	F	HALLS CREEK	SCALP SWAB		Q4	287	0.257168	8	0.0512821
2012-15682	2012-02-04	Yes	1	2012	8	F	FITZROY CROSSING	LEGS
2012-15861	2012-02-13	Yes	1	2012	51	M	FITZROY CROSSING	LEFT FOREARM
2012-15904	2012-02-14	Yes	1	2012	46	M	HALLS CREEK	BOIL		Locations	All WA121	Fraction	Sequenced Subset	Fraction
2012-15959	2012-02-16	Yes	1	2012	4	F	HALLS CREEK	IMPETIGO		BROOME	319	0.286355	30	0.192308
2012-15948	2012-02-17	Yes	1	2012	10	M	HALLS CREEK	NECK BOIL		DERBY	166	0.149013	31	0.198718
2012-16092	2012-02-22	No	1	2012	43	F	HALLS CREEK	RIGHT LOWER LEG		FITZROY	283	0.254039	26	0.166667
2012-16143	2012-02-25	No	1	2012	8	M	HALLS CREEK	LEFT FOOT		HALLS CREEK	192	0.172352	28	0.179487
2012-16335	2012-02-29	Yes	1	2012	11	F	BROOME	FIRST TOE WOUND		KUNUNURRA	63	0.056553	20	0.128205
2012-16250	2012-03-02	Yes	1	2012	33	M	FITZROY CROSSING	TOOTH WOUND		WYNDAM	85	0.0763016	21	0.134615
2012-16387	2012-03-06	No	1	2012	9	M	HALLS CREEK	SCALP		UNKNOWN	6	0.005386	0	0
2012-16765	2012-03-25	No	1	2012	29	F	BROOME	WOUND
2012-17227	2012-04-15	Yes	2	2012	1	M	BROOME	L BUTTOCK ABSCESS
2012-17517	2012-05-01	No	2	2012	32	F	HALLS CREEK	WOUND		Sex	All WA121	Fraction	Sequenced Subset	Fraction
2012-17544	2012-05-01	Yes	2	2012	48	M	FITZROY CROSSING	L FINGER ABSCESS		Female	638	0.571685	90	0.576923
2012-17766	2012-05-09	No	2	2012	21	F	HALLS CREEK	RIGHT HEEL BOIL		Male	478	0.428315	66	0.423077
2012-18022	2012-05-24	No	2	2012	20	F	HALLS CREEK	SKIN SWAB
2012-18303	2012-06-07	Yes	2	2012	21	F	BROOME	PUS SWAB
2012-18766	2012-06-27	No	2	2012	38	F	HALLS CREEK	FOOT
2012-18811	2012-07-02	No	3	2012	1	F	HALLS CREEK	BURN LEFT FOOT
2012-18815	2012-07-02	No	3	2012	13	F	HALLS CREEK	NECK BURN
2012-19205	2012-07-18	No	3	2012	41	M	BROOME	RIGHT FOOT
2012-19626	2012-08-09	No	3	2012	3	M	HALLS CREEK	LEFT 5TH FINGER WOUND
2012-19684	2012-08-13	Yes	3	2012	10	F	FITZROY CROSSING	LEFT FLANK
2012-19715	2012-08-15	No	3	2012	2	M	HALLS CREEK	RIGHT AXILLA
2012-20343	2012-09-12	No	3	2012	16	F	UNKNOWN	WOUND SWAB
2012-20633	2012-09-26	No	3	2012	2	F	HALLS CREEK	WOUND
2012-21003	2012-10-15	No	4	2012	1	M	HALLS CREEK	SCALP
2012-21103	2012-10-18	No	4	2012	7	M	HALLS CREEK	SKIN SWAB
2012-21389	2012-11-01	No	4	2012	0	M	HALLS CREEK	LEFT ANKLE WOUND
2012-21616	2012-11-14	No	4	2012	38	F	FITZROY CROSSING	THIGH ABSCESS
2012-21754	2012-11-19	No	4	2012	5	M	HALLS CREEK	HANDS
2012-21981	2012-11-27	No	4	2012	6	M	BROOME	ANKLE WOUND
2012-21956	2012-11-29	No	4	2012	21	F	FITZROY CROSSING	BUTTOCK
2012-21963	2012-11-30	Yes	4	2012	25	F	BROOME	WOUND
2012-22120	2012-12-04	No	4	2012	38	M	UNKNOWN	RIGHT SHOULDER
2012-22194	2012-12-07	No	4	2012	20	F	HALLS CREEK	RIGHT LEG BOIL
2012-22469	2012-12-18	Yes	4	2012	30	M	KUNUNURRA	LEG AND HAND BITES
2012-22607	2012-12-23	No	4	2012	0	F	HALLS CREEK	FINGER WEBBING
2013-15178	2013-01-09	Yes	1	2013	5	F	HALLS CREEK	BUTTOCK
2013-15276	2013-01-12	Yes	1	2013	18	F	WYNDHAM	RIGHT BREAST ABSCESS
2013-15521	2013-01-22	Yes	1	2013	1	F	HALLS CREEK	LEFT FOOT
2013-15546	2013-01-24	Yes	1	2013	30	F	FITZROY CROSSING	BOIL
2013-15543	2013-01-24	Yes	1	2013	22	M	FITZROY CROSSING	WOUND
2013-15925	2013-02-03	No	1	2013	6	M	HALLS CREEK	LEFT LEG SORES
2013-15985	2013-02-10	Yes	1	2013	10	F	KUNUNURRA	LEFT ELBOW WOUND SWAB
2013-16126	2013-02-15	No	1	2013	12	M	HALLS CREEK	TOE
2013-16304	2013-02-18	No	1	2013	5	M	HALLS CREEK	WOUND
2013-16239	2013-02-19	No	1	2013	51	F	FITZROY CROSSING	NECK BOIL
2013-16352	2013-02-25	Yes	1	2013	43	F	DERBY	RIGHT SHIN
2013-16453	2013-02-28	No	1	2013	35	F	FITZROY CROSSING	BACK SWAB
2013-16689	2013-03-08	Yes	1	2013	4	M	DERBY	KNEE
2013-17090	2013-03-23	No	1	2013	9	M	FITZROY CROSSING	RIGHT BUTTOCK BOIL
2013-17165	2013-03-27	Yes	1	2013	6	F	DERBY	LEFT GREAT TOE
2013-17506	2013-04-10	No	2	2013	7	F	HALLS CREEK	WOUND
2013-17569	2013-04-12	No	2	2013	62	M	FITZROY CROSSING	SCALP WOUND
2013-17646	2013-04-15	No	2	2013	5	M	BROOME	WOUND SWAB
2013-17656	2013-04-15	Yes	2	2013	1	M	BROOME	ANKLE ABSCESS
2013-17943	2013-04-27	Yes	2	2013	8	F	KUNUNURRA	WOUND SWAB
2013-18342	2013-05-06	No	2	2013	12	M	HALLS CREEK	WOUND
2013-18288	2013-05-09	No	2	2013	89	M	BROOME	LEFT FOREARM WOUND
2013-18519	2013-05-20	No	2	2013	37	F	BROOME	SACRAL PRESSURE SORE
2013-18712	2013-05-29	No	2	2013	50	F	DERBY	RIGHT LEG WOUND
2013-18735	2013-05-29	No	2	2013	42	F	HALLS CREEK	LEG BOIL
2013-18986	2013-06-10	No	2	2013	51	F	FITZROY CROSSING	CARBUNCLE ON OCCIPUT
2013-19156	2013-06-13	Yes	2	2013	24	F	BROOME	AXILLA
2013-19163	2013-06-15	No	2	2013	15	M	HALLS CREEK	RIGHT CHEEK SWAB
2013-19197	2013-06-18	No	2	2013	39	M	DERBY	ARM WOUND
2013-19276	2013-06-20	No	2	2013	9	F	FITZROY CROSSING	FOOT WOUND
2013-19494	2013-06-24	No	2	2013	38	M	BROOME	HEAD SORE WOUND
2013-19587	2013-07-03	No	3	2013	4	F	FITZROY CROSSING	WOUND SWAB
2013-19705	2013-07-08	No	3	2013	11	F	FITZROY CROSSING	RIGHT LOWER LEG BOIL
2013-19918	2013-07-17	No	3	2013	0	F	HALLS CREEK	R BREAST ABSCESS SWAB
2013-20017	2013-07-19	No	3	2013	2	M	HALLS CREEK	FOOT
2013-20435	2013-08-05	No	3	2013	19	M	FITZROY CROSSING	LEFT BUTTOCK ABSCESS
2013-20804	2013-08-18	No	3	2013	42	F	HALLS CREEK	RIGHT BREAST
2013-21049	2013-08-29	Yes	3	2013	40	M	BROOME	WOUND
2013-21043	2013-08-31	No	3	2013	50	F	FITZROY CROSSING	WOUND
2013-21063	2013-09-02	No	3	2013	37	M	BROOME	RIGHT FOOT
2013-21076	2013-09-02	No	3	2013	58	M	BROOME	UMBILICAL HERNIA
2013-21162	2013-09-06	No	3	2013	13	F	HALLS CREEK	LEFT CHEEK TISSUE
2013-21210	2013-09-09	No	3	2013	6	M	FITZROY CROSSING	BUTTOCK SORES
2013-21410	2013-09-17	No	3	2013	5	F	FITZROY CROSSING	RIGHT LEG SWAB
2013-21468	2013-09-19	No	3	2013	10	F	DERBY	LT KNEE WOUND SWAB
2013-21618	2013-09-20	No	3	2013	21	M	WYNDHAM	LEG WOUND
2013-21772	2013-10-01	No	4	2013	6	F	KUNUNURRA	SKIN
2013-21709	2013-10-04	No	4	2013	25	M	HALLS CREEK	LEFT THUMB SWAB
2013-21903	2013-10-08	No	4	2013	22	M	HALLS CREEK	RIGHT THUMB
2013-22147	2013-10-20	No	4	2013	4	M	BROOME	RIGHT KNEE WOUND
2013-22214	2013-10-21	No	4	2013	33	F	FITZROY CROSSING	WOUND
2013-22258	2013-10-24	No	4	2013	19	M	BROOME	R THUMB SWAB
2013-22525	2013-11-03	No	4	2013	1	F	HALLS CREEK	ABSCESS
2013-22667	2013-11-08	No	4	2013	4	M	FITZROY CROSSING	WOUND SWAB
2013-22713	2013-11-11	No	4	2013	1	M	HALLS CREEK	WOUND
2013-22815	2013-11-13	No	4	2013	7	F	HALLS CREEK	BACK WOUND
2013-22862	2013-11-18	No	4	2013	26	M	DERBY	FACE
2013-23160	2013-11-21	No	4	2013	20	F	HALLS CREEK	THIGH WOUND
2013-23284	2013-11-30	Yes	4	2013	52	F	WYNDHAM	WOUND
2013-23560	2013-12-09	Yes	4	2013	11	F	WYNDHAM	WOUND
2013-23414	2013-12-10	No	4	2013	27	F	BROOME	LEFT KNEE SORE
2013-23613	2013-12-12	No	4	2013	1	M	DERBY	FOOT SORES
2013-23617	2013-12-14	No	4	2013	53	M	FITZROY CROSSING	R INDEX FINGER
2013-23616	2013-12-15	No	4	2013	43	M	FITZROY CROSSING	WOUND
2013-23729	2013-12-18	No	4	2013	1	M	BROOME	FACE SWAB
2013-23724	2013-12-19	No	4	2013	17	F	BROOME	WOUND
2013-23808	2013-12-24	No	4	2013	55	F	WYNDHAM	LEFT BUTTOCK
2013-23858	2013-12-26	No	4	2013	6	M	BROOME	FOOT WOUND SWAB
2013-23913	2013-12-28	No	4	2013	7	F	FITZROY CROSSING	SCALP
2013-23915	2013-12-29	No	4	2013	23	M	WYNDHAM	LEFT HAND WOUND
2013-23943	2013-12-31	No	4	2013	31	M	WYNDHAM	NOSE
2014-15151	2014-01-07	Yes	1	2014	1	F	HALLS CREEK	SKIN SWAB
2014-15114	2014-01-07	Yes	1	2014	29	M	DERBY	ARM WOUND
2014-15202	2014-01-08	Yes	1	2014	22	F	KUNUNURRA	GROIN WOUND
2014-15429	2014-01-14	Yes	1	2014	24	M	DERBY	BLOOD CULTURE
2014-15355	2014-01-17	Yes	1	2014	68	F	FITZROY CROSSING	LEFT THIGH WOUND
2014-15438	2014-01-17	Yes	1	2014	5	M	BROOME	LEFT HAND
2014-15443	2014-01-20	Yes	1	2014	46	F	DERBY	ARM CARBUNCLE
2014-15701	2014-01-21	No	1	2014	15	M	BROOME	BOIL
2014-15452	2014-01-21	Yes	1	2014	23	F	HALLS CREEK	WOUND
2014-15535	2014-01-23	Yes	1	2014	24	F	FITZROY CROSSING	RIGHT FOOT WOUND SWAB
2014-15606	2014-01-24	Yes	1	2014	5	F	BROOME	EYE SWAB
2014-15533	2014-01-24	Yes	1	2014	35	M	BROOME	RIGHT AXILLA
2014-15696	2014-01-29	No	1	2014	12	F	DERBY	BOILS
2014-15736	2014-01-30	No	1	2014	3	M	BROOME	WOUND
2014-15851	2014-02-03	No	1	2014	32	F	HALLS CREEK	LEFT FOREARM ABSCESS
2014-15857	2014-02-04	No	1	2014	7	M	BROOME	LEFT FOOT WOUND
2014-15963	2014-02-04	Yes	1	2014	30	F	WYNDHAM	WOUND
2014-16099	2014-02-11	No	1	2014	6	F	HALLS CREEK	R BUTTOCK ABSCESS
2014-16177	2014-02-12	No	1	2014	35	F	HALLS CREEK	ABDOMINAL WOUND
2014-16097	2014-02-13	No	1	2014	63	F	BROOME	RIGHT BREAST ABSCESS
2014-16311	2014-02-18	No	1	2014	7	F	FITZROY CROSSING	TOE WOUND
2014-16409	2014-02-18	No	1	2014	5	F	HALLS CREEK	WOUND
2014-16316	2014-02-19	No	1	2014	4	M	HALLS CREEK	CHEST WOUND SWAB
2014-16472	2014-02-21	No	1	2014	4	M	BROOME	LEGS
2014-16515	2014-02-25	No	1	2014	51	F	BROOME	LEFT HAND
2014-16604	2014-02-27	No	1	2014	52	F	BROOME	RIGHT FOOT
2014-16775	2014-03-03	No	1	2014	33	F	BROOME	THIGH LESION
2014-16842	2014-03-06	No	1	2014	11	F	BROOME	WOUND SWAB
2014-16983	2014-03-06	No	1	2014	6	M	FITZROY CROSSING	RIGHT BUTTOCK SCABIES
2014-17028	2014-03-10	Yes	1	2014	9	F	WYNDHAM	HAND
2014-17311	2014-03-16	No	1	2014	34	M	WYNDHAM	RIGHT HAND
2014-17316	2014-03-17	No	1	2014	10	F	HALLS CREEK	RIGHT LITTLE FINGER WOUND
2014-17109	2014-03-17	No	1	2014	34	M	BROOME	SHIN WOUND
2014-17093	2014-03-17	No	1	2014	59	M	DERBY	NOSE SWAB
2014-17183	2014-03-17	No	1	2014	22	M	DERBY	RIGHT FOOT WOUND
2014-17234	2014-03-17	No	1	2014	29	M	derby	RIGHT LEG SORES
2014-17309	2014-03-21	No	1	2014	64	M	DERBY	INFECTED TOE
2014-17452	2014-03-25	No	1	2014	20	F	DERBY	SKIN SCRAPING
2014-17615	2014-03-28	No	1	2014	17	M	WYNDHAM	WOUND
2014-17634	2014-03-31	No	1	2014	53	F	BROOME	RIGHT ARMPIT SWAB
2014-17611	2014-04-01	No	2	2014	24	F	WYNDHAM	WOUND
2014-17939	2014-04-07	No	2	2014	2	F	DERBY	NECK AND HEAD
2014-17855	2014-04-08	No	2	2014	41	M	UNKNOWN	CHEST ULCER
2014-17937	2014-04-09	No	2	2014	5	F	DERBY	SCALP
2014-18069	2014-04-15	No	2	2014	3	F	HALLS CREEK	BUTTOCK SORES
2014-18144	2014-04-16	No	2	2014	13	F	BROOME	LEG
2014-18148	2014-04-16	No	2	2014	2	M	BROOME	PARONYCHIA TOE
2014-18145	2014-04-16	No	2	2014	4	M	FITZROY CROSSING	WOUND
2014-18209	2014-04-21	No	2	2014	38	M	BROOME	BUTTOCK ABSCESS
2014-18252	2014-04-22	No	2	2014	9	M	DERBY	SKIN SORES
2014-18326	2014-04-23	No	2	2014	2	F	WYNDHAM	LEFT LEG
2014-18304	2014-04-24	No	2	2014	7	F	FITZROY CROSSING	LEFT KNEE IMPETIGO
2014-18439	2014-04-28	No	2	2014	5	M	BROOME	HAND WOUND SWAB
2014-18472	2014-04-29	No	2	2014	44	F	BROOME	BOTTOM LIP SWAB
2014-18475	2014-04-29	No	2	2014	30	F	BROOME	RIGHT AXILLA ABSCESS
2014-18533	2014-04-29	No	2	2014	12	F	DERBY	SKIN SORES
2014-18747	2014-05-05	No	2	2014	35	F	HALLS CREEK	LEFT ANKLE WOUND
2014-18594	2014-05-05	No	2	2014	57	M	BROOME	ELBOW SWAB
2014-18640	2014-05-07	No	2	2014	7	F	BROOME	INFECTED BOIL
2014-18686	2014-05-07	No	2	2014	16	M	BROOME	ELBOW
2014-18795	2014-05-08	No	2	2014	41	F	BROOME	WOUND SWAB
2014-18877	2014-05-12	No	2	2014	26	F	DERBY	LEFT LOWER LEG
2014-18836	2014-05-12	No	2	2014	9	M	BROOME	LEFT HAND WOUND SWAB
2014-18952	2014-05-14	No	2	2014	14	M	HALLS CREEK	LEFT FINGER WOUND
2014-18913	2014-05-15	No	2	2014	37	M	HALLS CREEK	CUBITAL FOSSA WOUND
2014-19171	2014-05-22	No	2	2014	65	F	HALLS CREEK	NOSE WOUND SWAB
2014-19164	2014-05-22	No	2	2014	7	M	BROOME	LEFT FOOT BLISTER
2014-19165	2014-05-22	No	2	2014	34	M	FITZROY CROSSING	RT ANKLE WOUND SWAB
2014-19218	2014-05-23	No	2	2014	5	M	BROOME	RIGHT LEG SWAB
2014-19243	2014-05-24	No	2	2014	21	F	WYNDHAM	WOUND
2014-19282	2014-05-27	No	2	2014	7	M	BROOME	NAPE OF NECK SWAB
2014-19283	2014-05-28	No	2	2014	9	F	BROOME	LEG SKIN SORES
2014-19270	2014-05-28	No	2	2014	29	M	BROOME	RIGHT LEG WOUND SWAB
2014-19443	2014-06-03	No	2	2014	9	F	FITZROY CROSSING	RIGHT HIP BOIL
2014-19487	2014-06-04	No	2	2014	13	F	BROOME	LEFT BUTTOCK WOUND SWAB
2014-19559	2014-06-05	No	2	2014	9	M	FITZROY CROSSING	SCABIES SWAB
2014-19688	2014-06-11	No	2	2014	1	M	HALLS CREEK	NECK RASH
2014-19831	2014-06-16	No	2	2014	11	F	DERBY	LEFT EAR
2014-19841	2014-06-16	No	2	2014	13	M	BROOME	NECK WOUND SWAB
2014-19909	2014-06-17	No	2	2014	32	F	WYNDHAM	LEFT AXILLA WOUND
2014-19884	2014-06-17	No	2	2014	12	M	DERBY	LEFT SHIN
2014-19898	2014-06-18	No	2	2014	39	F	FITZROY CROSSING	LEFT EAR SWAB
2014-19959	2014-06-19	No	2	2014	8	M	BROOME	LEG SORE
2014-19893	2014-06-19	No	2	2014	1	M	WYNDHAM	SKIN
2014-19957	2014-06-20	No	2	2014	11	M	FITZROY CROSSING	IMPETIGO
2014-19970	2014-06-22	No	2	2014	31	M	UNKNOWN	RIGHT RING FINGER
2014-20107	2014-06-25	No	2	2014	8	M	DERBY	LEFT FOOT BURN
2014-20108	2014-06-25	No	2	2014	35	M	DERBY	WOUND SWAB
2014-20102	2014-06-26	No	2	2014	52	M	BROOME	DOG BITE WOUND SWAB
2014-20172	2014-06-28	No	2	2014	6	M	WYNDHAM	TOE SWAB
2014-20227	2014-06-30	No	2	2014	4	F	WYNDHAM	Left heel swab
2014-20324	2014-07-07	No	3	2014	3	F	WYNDHAM	WOUND SWAB
2014-20344	2014-07-09	No	3	2014	51	F	BROOME	THROAT
2014-20359	2014-07-10	No	3	2014	44	F	DERBY	LEFT HAND SWAB
2014-20591	2014-07-17	No	3	2014	3	M	FITZROY CROSSING	RIGHT Buttock Lesion
2014-20836	2014-07-20	No	3	2014	9	F	HALLS CREEK	FOOT SWAB
2014-20781	2014-07-21	No	3	2014	11	M	HALLS CREEK	ELBOW WOUND SWAB
2014-20838	2014-07-24	No	3	2014	7	M	FITZROY CROSSING	WOUND SWAB
2014-20748	2014-07-25	No	3	2014	5	F	HALLS CREEK	RIGHT FOOT SOLE
2014-20882	2014-07-29	No	3	2014	37	F	DERBY	SKIN
2014-21135	2014-08-04	No	3	2014	28	F	HALLS CREEK	WOUND
2014-21010	2014-08-05	No	3	2014	10	M	BROOME	RIGHT THIGH ABSCESS
2014-21154	2014-08-11	No	3	2014	28	F	BROOME	BOIL
2014-21153	2014-08-11	No	3	2014	7	M	FITZROY CROSSING	RIGHT THIGH
2014-21280	2014-08-12	No	3	2014	10	M	DERBY	HAIR FOLLICLES
2014-21290	2014-08-13	Yes	3	2014	70	F	KUNUNURRA	RIGHT FOOT
2014-21372	2014-08-18	No	3	2014	38	F	DERBY	LOWER LEG
2014-21384	2014-08-18	No	3	2014	1	M	BROOME	ABDOMEN WOUND
2014-21528	2014-08-26	No	3	2014	50	M	BROOME	SCALP WOUND
2014-21752	2014-09-03	No	3	2014	6	M	KUNUNURRA	SCROTAL SKIN
2014-21974	2014-09-09	No	3	2014	4	M	HALLS CREEK	L FOREARM SORE SWAB
2014-22004	2014-09-16	No	3	2014	5	F	BROOME	WOUND
2014-22092	2014-09-17	No	3	2014	58	M	DERBY	SKIN SORES
2014-22172	2014-09-19	No	3	2014	5	M	WYNDHAM	KNEE WOUND
2014-22330	2014-09-23	No	3	2014	6	F	KUNUNNURA	R THIGH
2014-22453	2014-10-01	No	4	2014	19	M	DERBY	RIGHT ELBOW
2014-22458	2014-10-01	No	4	2014	44	M	FITZROY CROSSING	BUTTOCKS
2014-22501	2014-10-03	No	4	2014	51	F	FITZROY CROSSING	L FOOT WOUND SWAB
2014-22561	2014-10-06	No	4	2014	4	F	KUNUNURRA	CHEST
2014-22610	2014-10-08	No	4	2014	8	M	BROOME	FOOT SWAB
2014-22693	2014-10-13	No	4	2014	37	F	BROOME	RIGHT ARM
2014-22869	2014-10-13	No	4	2014	60	F	DERBY	WOUND
2014-22785	2014-10-14	No	4	2014	47	F	DERBY	KNEE
2014-22809	2014-10-15	No	4	2014	2	F	BROOME	LEFT LEG WOUND
2014-22868	2014-10-15	No	4	2014	8	F	DERBY	EAR
2014-23043	2014-10-21	No	4	2014	10	M	WYNDHAM	LEFT FOOT WOUND
2014-23012	2014-10-22	No	4	2014	0	F	BROOME	BOIL
2014-23223	2014-10-29	No	4	2014	64	F	DERBY	RIGHT LEG
2014-23230	2014-10-29	No	4	2014	50	F	DERBY	LEFT AXILLA BOIL
2014-23395	2014-11-03	No	4	2014	2	M	HALLS CREEK	LEFT THUMB WOUND
2014-23292	2014-11-04	No	4	2014	3	M	DERBY	LEFT EAR WOUND SWAB
2014-23293	2014-11-05	No	4	2014	43	F	BROOME	RIGHT HAND WOUND SWAB
2014-23329	2014-11-05	No	4	2014	36	F	BROOME	LEG ULCER SWAB
2014-23325	2014-11-05	No	4	2014	38	M	BROOME	LEG WOUND SWAB
2014-23478	2014-11-10	No	4	2014	3	F	FITZROY CROSSING	RIGHT LEG SORE WOUND
2014-23482	2014-11-10	No	4	2014	11	F	FITZROY CROSSING	INFECTED BOIL
2014-23484	2014-11-10	No	4	2014	1	F	KUNUNURRA	WOUND SWAB
2014-23476	2014-11-10	No	4	2014	8	M	FITZROY CROSSING	INFECTED WOUND
2014-23477	2014-11-10	No	4	2014	11	M	FITZROY CROSSING	LEFT INNER ANKLE WOUND
2014-23480	2014-11-11	No	4	2014	48	F	FITZROY CROSSING	RIGHT WRIST WOUND SWAB
2014-23523	2014-11-12	No	4	2014	58	F	DERBY	BOIL SWAB
2014-23549	2014-11-13	No	4	2014	1	M	FITZROY CROSSING	EYE SWAB
2014-23697	2014-11-17	No	4	2014	5	F	FITZROY CROSSING	RIGHT HAND SORE
2014-23730	2014-11-17	No	4	2014	50	M	BROOME	LEFT ELBOW SKIN
2014-23756	2014-11-19	No	4	2014	26	F	BROOME	LEFT SHIN WOUND
2014-23837	2014-11-21	No	4	2014	7	F	FITZROY CROSSING	LEFT HAND SKIN SORE
2014-24008	2014-11-24	No	4	2014	55	F	FITZROY CROSSING	RIGHT FOOT SWAB
2014-23969	2014-11-24	No	4	2014	53	M	BROOME	INDEX FINGER
2014-24035	2014-11-27	No	4	2014	7	F	FITZROY CROSSING	INFECTED SCABIES
2014-24056	2014-11-28	No	4	2014	3	M	HALLS CREEK	WOUND
2014-24060	2014-11-29	No	4	2014	2	F	HALLS CREEK	BUTTOCK ABSCESS
2014-24059	2014-11-30	No	4	2014	7	F	HALLS CREEK	WOUND
2014-24200	2014-12-01	No	4	2014	45	F	BROOME	WOUND
2014-24173	2014-12-02	No	4	2014	31	M	FITZROY CROSSING	LITTLE FINGER SWAB
2014-24255	2014-12-03	No	4	2014	7	F	DERBY	RIGHT ANKLE
2014-24189	2014-12-03	No	4	2014	42	F	FITZROY CROSSING	LOWER ARM BOIL
2014-24234	2014-12-03	No	4	2014	9	F	FITZROY CROSSING	WOUND SWAB
2014-24236	2014-12-05	No	4	2014	5	F	HALLS CREEK	SCALP
2014-24366	2014-12-06	No	4	2014	33	M	UNKNOWN	FOOT WOUND
2014-24365	2014-12-08	No	4	2014	44	M	BROOME	R KNEE WOUND
2014-24399	2014-12-08	No	4	2014	7	M	FITZROY CROSSING	ABSCESS
2014-24389	2014-12-09	No	4	2014	7	M	UNKNOWN	LEFT FOOT SWAB
2014-24570	2014-12-13	Yes	4	2014	38	M	HALLS CREEK	LEFT FOOT ULCER
2014-24633	2014-12-15	No	4	2014	0	F	WYDNHAM	FEET
2014-24626	2014-12-15	No	4	2014	6	M	HALLS CREEK	RIGHT FOOT WOUND SWAB
2014-24651	2014-12-16	No	4	2014	22	M	BROOME	WOUND SWAB
2014-24645	2014-12-17	No	4	2014	0	F	BROOME	INFECTED SCABIES
2014-24669	2014-12-18	No	4	2014	13	F	FITZROY CROSSING	LEFT EAR BOIL
2014-24734	2014-12-22	No	4	2014	35	F	BROOME	WOUND SWAB
2014-24848	2014-12-24	No	4	2014	6	M	FITZROY CROSSING	WOUND
2014-24849	2014-12-24	No	4	2014	55	M	FITZROY CROSSING	R LEG SWAB
2014-24915	2014-12-26	No	4	2014	26	F	UNKNOWN	R KNEE ABRASIONS
2014-24960	2014-12-27	No	4	2014	0	F	FITZROY CROSSING	WOUND SWAB
2014-24969	2014-12-29	No	4	2014	4	F	DERBY	AXILLARY LESIONS
2014-24927	2014-12-29	No	4	2014	2	M	BROOME	BOIL
2014-24967	2014-12-29	No	4	2014	38	M	BROOME	LEFT ELBOW WOUND
2014-24968	2014-12-29	No	4	2014	27	M	FITZROY CROSSING	L KNEE
2014-24974	2014-12-30	No	4	2014	16	F	HALLS CREEK	KNEE WOUND
2014-24979	2014-12-30	No	4	2014	36	M	HALLS CREEK	WOUND
2015-15053	2015-01-05	Yes	1	2015	35	F	BROOME	WOUND
2015-15186	2015-01-05	Yes	1	2015	5	M	DERBY	BUTTOCKS
2015-15117	2015-01-06	Yes	1	2015	2	F	BROOME	SCALP LESION
2015-15118	2015-01-06	Yes	1	2015	13	F	BROOME	WOUND SWAB
2015-15105	2015-01-07	Yes	1	2015	1	F	WYNDHAM	WOUND
2015-15174	2015-01-08	Yes	1	2015	20	F	HALLS CREEK	LEFT ANKLE LESION
2015-15367	2015-01-13	Yes	1	2015	29	M	FITZROY CROSSING	LEFT MANDIBULE ABSCESS
2015-15425	2015-01-14	Yes	1	2015	14	F	BROOME	R LOWER LIMB WOUND
2015-15406	2015-01-14	Yes	1	2015	10	M	FITZROY CROSSING	LEFT FOOT WEB SPACES
2015-15454	2015-01-15	No	1	2015	8	F	FITZROY CROOSING	LEFT LEG BOIL
2015-15411	2015-01-15	Yes	1	2015	5	F	HALLS CREEK	BUTTOCK SORES
2015-15452	2015-01-16	No	1	2015	9	M	FITZROY CROSSING	BLOOD CULTURE
2015-15624	2015-01-19	No	1	2015	6	F	FITZROY CROSSING	CHIN
2015-15710	2015-01-19	No	1	2015	28	F	HALLS CREEK	WOUND
2015-15608	2015-01-19	No	1	2015	4	M	DERBY	SCALP
2015-15546	2015-01-19	Yes	1	2015	27	F	DERBY	LEFT KNEE
2015-15552	2015-01-20	No	1	2015	10	M	FITZROY CROSSING	L FOOT WOUND
2015-15631	2015-01-22	No	1	2015	37	F	FITZROY CROSSING	RIGHT LEG BOIL
2015-15791	2015-01-25	Yes	1	2015	35	M	DERBY	R FOOT SWAB
2015-15828	2015-01-26	No	1	2015	25	F	BROOME	RIGHT LSCS WOUND
2015-15811	2015-01-27	No	1	2015	51	F	BROOME	WOUND
2015-15832	2015-01-27	No	1	2015	6	F	HALLS CREEK	LEFT LEG ULCER
2015-15854	2015-01-28	No	1	2015	8	F	UNKNOWN	LEG AND ARM WOUNDS
2015-15926	2015-01-29	No	1	2015	50	F	FITZROY CROSSING	ARM BOIL
2015-15928	2015-01-29	No	1	2015	32	F	HALLS CREEK	RIGHT FOREARM LESION
2015-15882	2015-01-29	Yes	1	2015	3	M	WYNDHAM	SWAB
2015-16034	2015-02-02	No	1	2015	21	F	WYNDHAM	WOUND
2015-16114	2015-02-06	No	1	2015	1	M	WYNDHAM	WOUND
2015-16187	2015-02-08	No	1	2015	9	M	BROOME	L KNEE SWAB
2015-16329	2015-02-08	No	1	2015	53	M	WYNDHAM	WOUND SWAB
2015-16301	2015-02-09	No	1	2015	32	F	BROOME	THROAT
2015-16317	2015-02-09	No	1	2015	26	M	BROOME	SHAFT PENIS WOUND
2015-16477	2015-02-11	No	1	2015	13	F	BROOME	LEFT CHEEK SORES
2015-16374	2015-02-12	No	1	2015	20	M	FITZROY CROSSING	RIGHT ELBOW WOUND
2015-16406	2015-02-12	Yes	1	2015	6	F	KUNUNURRA	LEFT GLUTEAL ABSCESS
2015-16441	2015-02-14	No	1	2015	8	F	DERBY	SCALP WOUND SWAB
2015-16550	2015-02-17	No	1	2015	52	F	BROOME	WOUND
2015-16546	2015-02-17	No	1	2015	30	M	FITZROY CROSSING	RIGHT KNEE
2015-16628	2015-02-19	No	1	2015	1	F	BROOME	SCALP ABSCESS
2015-16656	2015-02-19	No	1	2015	35	F	HALLS CREEK	BOILS
2015-16648	2015-02-20	No	1	2015	18	F	BROOME	L AXILLA
2015-16750	2015-02-22	No	1	2015	24	F	DERBY	WOUND SWAB
2015-16866	2015-02-26	No	1	2015	50	F	HALLS CREEK	RIGHT FOOT ULCER
2015-16806	2015-02-26	No	1	2015	0	M	BROOME	WOUND
2015-16928	2015-02-26	No	1	2015	3	M	HALLS CREEK	L WRIST WOUND SWAB
2015-16869	2015-02-27	No	1	2015	48	M	BROOME	RIGHT GROIN BOIL
2015-17026	2015-03-03	No	1	2015	50	M	FITZROY CROSSING	LEFT FINGER
2015-17503	2015-03-10	No	1	2015	11	F	HALLS CREEK	SKIN SWAB
2015-17379	2015-03-10	No	1	2015	9	M	FITZROY CROSSING	LOWER LEG
2015-17303	2015-03-11	No	1	2015	53	F	BROOME	BACK CARBUNCLE
2015-17305	2015-03-11	No	1	2015	34	F	BROOME	RIGHT LOWER LEG WOUND
2015-17378	2015-03-11	No	1	2015	31	F	FITZROY CROSSING	FOOT WOUND
2015-17347	2015-03-12	No	1	2015	59	F	BROOME	WOUND SWAB
2015-17472	2015-03-15	No	1	2015	51	M	FTIZROY CROSSING	HAND WOUND
2015-17546	2015-03-16	No	1	2015	45	F	FITZROY CROSSING	LEFT LEG ABSCESS SWAB
2015-17531	2015-03-17	No	1	2015	0	M	BROOME	RIGHT EYE
2015-17668	2015-03-19	No	1	2015	7	F	BROOME	RIGHT KNEE WOUND
2015-17630	2015-03-21	No	1	2015	18	F	BROOME	LEFT LEG WOUND SWAB
2015-17681	2015-03-23	No	1	2015	22	F	HALLS CREEK	WOUND
2015-17698	2015-03-23	Yes	1	2015	37	F	KUNUNURRA	SKIN SORES
2015-17673	2015-03-24	No	1	2015	35	M	BROOME	LEFT FOOT RASH
2015-17849	2015-03-30	No	1	2015	4	M	FITZROY CROSSING	SCALP WOUND
2015-17976	2015-04-02	No	2	2015	43	F	FITZROY CROSSING	LOWER LIP ULCER
2015-18212	2015-04-09	No	2	2015	18	F	FITZROY CROSSING	BOIL SWAB
2015-18238	2015-04-10	No	2	2015	9	M	DERBY	HEAD BOILS
2015-18626	2015-04-19	No	2	2015	25	F	BROOME	RIGHT ARM WOUND SWAB
2015-18630	2015-04-20	No	2	2015	54	F	BROOME	RIGHT FLANK WOUND SWAB
2015-18692	2015-04-22	No	2	2015	22	F	KUNUNNURA	LEFT ELBOW WOUND
2015-18671	2015-04-26	No	2	2015	48	F	FITZROY CROSSING	WOUND SWAB
2015-18783	2015-04-26	No	2	2015	36	M	KUNUNURRA	LEFT UPPER ARM WOUND
2015-18896	2015-04-28	No	2	2015	53	M	HALLS CREEK	LEFT SHOULDER BOIL
2015-18897	2015-04-30	No	2	2015	12	F	FITZROY CROSSING	WOUND SWAB
2015-19079	2015-05-04	No	2	2015	20	F	HALLS CREEK	OCCIPITAL SWAB
2015-19017	2015-05-04	No	2	2015	69	M	KUNUNURRA	FEET SWAB
2015-19038	2015-05-07	No	2	2015	62	F	FITZROY CROSSING	RIGHT LEG SWAB
2015-19065	2015-05-07	No	2	2015	27	M	HALLS CREEK	LEFT SHIN WOUND SWAB
2015-19275	2015-05-11	No	2	2015	1	F	HALLS CREEK	LEFT EAR PUS
2015-19187	2015-05-11	No	2	2015	23	F	WYNDHAM	LEFT LEG WOUND
2015-19226	2015-05-13	No	2	2015	63	F	BROOME	ABDOMINAL BOIL
2015-19254	2015-05-14	No	2	2015	15	M	BROOME	LEFT FOOT WOUND SWAB
2015-19387	2015-05-19	No	2	2015	38	F	HALLS CREEK	SCALP WOUND SWAB
2015-19388	2015-05-19	No	2	2015	38	M	BROOME	BACK ABSCESS SWAB
2015-19442	2015-05-21	No	2	2015	46	F	HALLS CREEK	LEG BOIL WOUND SWAB
2015-19641	2015-05-29	No	2	2015	48	F	BROOME	KNUCKLE WOUND
2015-19766	2015-06-02	No	2	2015	2	F	BROOME	SCALP WOUND SWAB
2015-19762	2015-06-02	No	2	2015	8	M	FITZROY CROSSING	WOUND SWAB
2015-19839	2015-06-03	No	2	2015	5	F	HALLS CREEK	HEAD SORES
2015-19835	2015-06-05	No	2	2015	53	F	BROOME	BUTTOCK BOIL
2015-19991	2015-06-09	No	2	2015	4	F	BROOME	RIGHT KNEE WOUND SWAB
2015-19984	2015-06-09	No	2	2015	35	F	WYNDHAM	WOUND SWAB
2015-19990	2015-06-11	No	2	2015	21	M	HALLS CREEK	COLLECTION DRAINAGE
2015-19962	2015-06-13	No	2	2015	29	F	BROOME	LEFT TIBIA
2015-20169	2015-06-15	No	2	2015	1	F	FITZROY CROSSING	BUTTOCK ABSCESS
2015-20130	2015-06-15	No	2	2015	13	M	FITZROY CROSSING	HAND WOUND SWAB
2015-20231	2015-06-16	No	2	2015	26	F	HALLS CREEK	LEG WOUND SWAB
2015-20256	2015-06-17	No	2	2015	56	F	HALLS CREEK	RIGHT TOE WOUND SWAB
2015-20330	2015-06-23	No	2	2015	12	F	BROOME	FINGER PUSTULE SWAB
2015-20559	2015-07-01	No	3	2015	14	F	BROOME	RIGHT LEG WOUND SWAB
2015-20634	2015-07-01	No	3	2015	27	F	FITZROY CROSSING	LEFT KNEE WOUND SWAB
2015-20645	2015-07-03	No	3	2015	34	M	HALLS CREEK	L HAND
2015-20802	2015-07-09	No	3	2015	2	F	BROOME	BUTTOCK WOUND
2015-20942	2015-07-17	No	3	2015	1	F	HALLS CREEK	SCALP SKIN SWAB
2015-21012	2015-07-19	No	3	2015	10	M	FITZROY CROSSING	RIGHT LEG WOUND SWAB
2015-21422	2015-08-02	No	3	2015	46	M	FITZROY CROSSING	RIGHT HAND LESION
2015-21440	2015-08-03	No	3	2015	4	M	FITZROY CROSSING	UNSPECIFIED SWAB
2015-21458	2015-08-04	No	3	2015	49	F	FITZROY CROSSING	LEFT INDEX FINGER
2015-21628	2015-08-10	No	3	2015	23	F	FITZROY CROSSING	LEFT THIGH BOIL
2015-21879	2015-08-20	No	3	2015	26	M	DERBY	LEFT ELBOW WOUND
2015-22000	2015-08-24	No	3	2015	29	M	DERBY	WOUND SWAB
2015-22034	2015-08-25	No	3	2015	13	F	HALLS CREEK	LEFT HAND SORES
2015-22035	2015-08-25	No	3	2015	10	M	FITZROY CROSSING	RIGHT FOOT WOUND
2015-22191	2015-08-31	No	3	2015	14	F	FITZROY CROSSING	RIGHT KNEE WOUND SWAB
2015-22206	2015-09-01	No	3	2015	14	F	FITZROY CROSSING	LEFT LEG WOUND SWAB
2015-22258	2015-09-02	No	3	2015	41	F	HALLS CREEK	L HEEL CUT WOUND
2015-22226	2015-09-03	No	3	2015	10	M	BROOME	RIGHT THIGH ABSCESS
2015-22364	2015-09-07	No	3	2015	66	F	FITZROY CROSSING	R LEG WOUND SWAB
2015-22374	2015-09-07	No	3	2015	1	F	FITZROY CROSSING	SCALP WOUND
2015-22377	2015-09-07	No	3	2015	34	F	FITZROY CROSSING	WOUND SWAB
2015-22554	2015-09-09	No	3	2015	12	F	HALLS CREEK	R ANKLE WOUND
2015-22697	2015-09-21	No	3	2015	18	F	BROOME	LEFT LABIAL SWAB
2015-22809	2015-09-25	No	3	2015	41	M	BROOME	LEFT FOOT ABSCESS
2015-22811	2015-09-26	No	3	2015	4	F	BROOME	LEFT KNEE WOUND
2015-22920	2015-09-30	No	3	2015	3	F	BROOME	R BUTTOCK ABSCESS
2015-22876	2015-09-30	No	3	2015	27	M	BROOME	ELBOW ABSCESS SWAB
2015-22968	2015-09-30	No	3	2015	32	M	BROOME	LEFT SHIN WOUND SWAB
2015-23273	2015-10-12	No	4	2015	25	F	BROOME	L LEG WOUND
2015-23320	2015-10-15	No	4	2015	6	F	FITZROY CROSSING	R KNEE SWAB
2015-23592	2015-10-22	No	4	2015	35	F	HALLS CREEK	FACE WOUND SWAB
2015-23926	2015-11-04	No	4	2015	31	F	BROOME	RIGHT SHIN
2015-23968	2015-11-04	No	4	2015	6	F	HALLS CREEK	R EAR SWAB
2015-24165	2015-11-10	No	4	2015	10	M	FITZROY CROSSING	FOOT WOUND SWAB
2015-24448	2015-11-18	No	4	2015	6	M	BROOME	LOWER LEG SWAB
2015-24490	2015-11-20	No	4	2015	44	F	BROOME	RIGHT THIGH CARBUNCLE
2015-24652	2015-11-24	No	4	2015	70	F	FITZROY CROSSING	L FOOT BOILS
2015-24694	2015-11-26	No	4	2015	16	F	BROOME	FINGER TIP WOUND
2015-24695	2015-11-26	No	4	2015	6	M	BROOME	ELBOW WOUND SWAB
2015-24705	2015-11-27	No	4	2015	29	F	BROOME	L ANKLE WOUND SWAB
2015-24737	2015-11-27	No	4	2015	9	M	WYNDHAM	L FOREARM
2015-24798	2015-11-29	No	4	2015	15	F	DERBY	BOILS
2015-24913	2015-12-03	No	4	2015	36	M	BROOME	FEET WOUND SWAB
2015-24868	2015-12-03	No	4	2015	1	M	FITZROY CROSSING	SCALP WOUND SWAB
2015-25162	2015-12-07	No	4	2015	68	F	DERBY	ABDOMEN BOIL
2015-25044	2015-12-07	No	4	2015	36	M	FITZROY CROSSING	ENDOTRACHEAL ASPIRATE
2015-25133	2015-12-09	No	4	2015	0	F	BROOME	L FOOT WOUND
2015-25100	2015-12-09	No	4	2015	7	F	HALLS CREEK	THUMB BOIL
2015-25099	2015-12-09	No	4	2015	50	M	HALLS CREEK	BOIL SWAB
2015-25165	2015-12-11	No	4	2015	17	F	BROOME	WOUND SWAB
2015-25316	2015-12-14	No	4	2015	31	M	WYNDHAM	RIGHT FOOT WOUND
2015-25512	2015-12-21	No	4	2015	13	F	BROOME	LEFT KNEE WOUND
2015-25754	2015-12-28	No	4	2015	24	F	WYNDHAM	WOUND SWAB
2015-25758	2015-12-29	No	4	2015	55	F	KUNUNURRA	WOUND SWAB
2015-25788	2015-12-30	No	4	2015	1	F	BROOME	WOUND SWAB
2016-15041	2016-01-02	Yes	1	2016	30	M	FITZROY CROSSING	SCALP WOUND
2016-15361	2016-01-12	Yes	1	2016	65	F	WYNDHAM	L FOOT WOUND
2016-15391	2016-01-14	Yes	1	2016	64	F	BROOME	R SHIN WOUND
2016-15686	2016-01-20	Yes	1	2016	0	M	DERBY	GROIN SWAB
2016-15684	2016-01-21	Yes	1	2016	14	M	FITZROY CROSSING	PENILE LESION
2016-15782	2016-01-23	Yes	1	2016	38	F	WYNDHAM	WOUND SWAB
2016-15824	2016-01-25	No	1	2016	34	F	FITZROY CROSSING	THROAT SWAB
2016-15860	2016-01-25	Yes	1	2016	10	F	BROOME	LEFT ELBOW SWAB
2016-15803	2016-01-25	Yes	1	2016	2	M	BROOME	RIGHT KNEE WOUND SWAB
2016-15878	2016-01-26	Yes	1	2016	7	M	HALLS CREEK	RIGHT FOREARM SWAB
2016-15910	2016-01-29	No	1	2016	56	F	BROOME	R LOWER LEG SWAB
2016-16113	2016-02-01	No	1	2016	22	M	BROOME	R HEEL WOUND
2016-16108	2016-02-02	No	1	2016	38	M	FITZROY CROSSING	R LOWER LEG WOUND
2016-16110	2016-02-03	No	1	2016	26	F	BROOME	L ELBOW WOUND SWAB
2016-16177	2016-02-03	Yes	1	2016	14	M	DERBY	SKIN SWAB
2016-16216	2016-02-05	No	1	2016	46	M	BROOME	RIGHT EYE SWAB
2016-16356	2016-02-07	Yes	1	2016	26	F	DERBY	UPPER LEFT ARM
2016-16297	2016-02-08	No	1	2016	28	F	BROOME	LEFT KNEE WOUND
2016-16388	2016-02-08	No	1	2016	38	F	BROOME	LEFT FOOT WOUND SWAB
2016-16347	2016-02-08	No	1	2016	49	M	FITZROY CROSSING	ANKLE
2016-16386	2016-02-09	No	1	2016	17	F	BROOME	WOUND SWAB
2016-16391	2016-02-09	No	1	2016	2	M	BROOME	RIGHT EAR SWAB
2016-16398	2016-02-11	Yes	1	2016	9	F	HALLS CREEK	WOUND SWAB
2016-16491	2016-02-12	No	1	2016	86	M	BROOME	LEFT HIP WOUND
2016-16512	2016-02-14	No	1	2016	40	F	FITZROY CROSSING	RIGHT THIGH WOUND
2016-16573	2016-02-15	No	1	2016	6	F	BROOME	SCALP WOUND
2016-16517	2016-02-15	No	1	2016	48	M	HALLS CREEK	WOUND SWAB
2016-16652	2016-02-17	No	1	2016	42	F	BROOME	FOOT PUSTULES
2016-16722	2016-02-18	No	1	2016	14	M	BROOME	L ARM WOUND
2016-16737	2016-02-19	No	1	2016	40	F	BROOME	WOUND SWAB
2016-16721	2016-02-19	No	1	2016	6	F	DERBY	L BUTTOCK BOIL SWAB
2016-16848	2016-02-22	Yes	1	2016	15	F	KUNUNURRA	WOUND SWAB
2016-16878	2016-02-23	No	1	2016	1	F	HALLS CREEK	R KNEE ABSCESS
2016-17048	2016-02-28	No	1	2016	36	F	FITZROY CROSSING	BUTTOCK ULCER
2016-17227	2016-03-04	No	1	2016	33	F	DERBY	WOUND
2016-17368	2016-03-08	No	1	2016	45	M	FITZROY CROSSING	BOIL SWAB
2016-17348	2016-03-08	Yes	1	2016	2	F	WYNDHAM	WOUND SWAB
2016-17690	2016-03-17	No	1	2016	0	F	HALLS CREEK	BUTTOCK WOUND
2016-17677	2016-03-17	Yes	1	2016	4	M	KUNUNURRA	NECK WOUND SWAB
2016-17782	2016-03-21	No	1	2016	11	F	FITZROY CROSSING	RIGHT LOWER LEG WOUND
2016-17978	2016-03-23	No	1	2016	4	M	DERBY	R THIGH ABSCESS
2016-17923	2016-03-25	Yes	1	2016	20	M	HALLS CREEK	WOUND SWAB
2016-18026	2016-03-28	No	1	2016	6	M	HALLS CREEK	LEFT SHOULDER ABRASION
2016-18146	2016-03-31	No	1	2016	51	F	BROOME	SCALP WOUND SWAB
2016-18313	2016-04-04	No	2	2016	55	F	FITZROY CROSSING	L FINGER INFECTION
2016-18312	2016-04-04	No	2	2016	32	M	BROOME	FACE WOUND
2016-18317	2016-04-04	No	2	2016	46	M	FITZROY CROSSING	L FINGER WOUND
2016-18318	2016-04-05	No	2	2016	5	M	BROOME	WOUND SWAB
2016-18362	2016-04-06	No	2	2016	43	F	BROOME	L LEG WOUND
2016-18686	2016-04-12	No	2	2016	38	M	HALLS CREEK	R ANKLE WOUND
2016-18853	2016-04-18	No	2	2016	16	F	FITZROY CROSSING	RIGHT GROIN BOIL SWAB
2016-18930	2016-04-23	No	2	2016	31	F	FITZROY CROSSING	LEFT LEG WOUND SWAB
2016-19100	2016-04-26	No	2	2016	29	F	DERBY	CAESARIAN SECTION SWAB
2016-19366	2016-05-05	No	2	2016	11	F	FITZROY CROSSING	L KNEE SORE
2016-19509	2016-05-09	No	2	2016	41	F	BROOME	R HAND WOUND
2016-19597	2016-05-13	No	2	2016	51	F	BROOME	R SHIN WOUND
2016-19893	2016-05-18	No	2	2016	18	F	HALLS CREEK	FOOT ABSCESS SWAB
2016-19892	2016-05-20	No	2	2016	9	F	HALLS CREEK	WOUND SWAB
2016-20256	2016-05-26	No	2	2016	61	M	BROOME	FINGER WOUND
2016-20109	2016-05-27	No	2	2016	52	F	HALLS CREEK	L AXILLA ABSCESS
2016-20170	2016-05-30	No	2	2016	3	M	FITZROY CROSSING	SCALP WOUND SWAB
2016-20242	2016-05-30	No	2	2016	11	M	KUNUNURRA	WOUND SWAB
2016-20953	2016-06-24	No	2	2016	40	M	BROOME	BLOOD CULTURE
2016-20917	2016-06-25	No	2	2016	62	F	DERBY	RIGHT TOES
2016-21091	2016-06-26	No	2	2016	20	M	DERBY	LEFT CALF DOG BITE
2016-21111	2016-06-28	No	2	2016	34	F	HALLS CREEK	RIGHT ELBOW SWAB
2016-21075	2016-06-29	No	2	2016	3	F	FITZROY CROSSING	SCALP SORES
2016-21468	2016-07-10	No	3	2016	55	F	FITZROY CROSSING	RIGHT INDEX FINGER
2016-21521	2016-07-11	No	3	2016	12	F	BROOME	FOREHEAD ABSCESS
2016-21422	2016-07-11	No	3	2016	26	M	DERBY	R EYE LACERATION
2016-21404	2016-07-11	No	3	2016	50	M	WYNDHAM	L KIDNEY SWAB-MORTUARY
2016-21744	2016-07-18	No	3	2016	12	F	FITZROY CROSSING	LEFT HAND SWAB
2016-21847	2016-07-24	No	3	2016	38	F	HALLS CREEK	UPPER LIP SWAB
2016-22104	2016-07-31	No	3	2016	26	F	FITZROY CROSSING	R FOOT WOUND
2016-22180	2016-08-02	No	3	2016	1	F	DERBY	LEFT EAR SWAB
2016-22432	2016-08-09	No	3	2016	39	F	BROOME	LABIAL WOUND
2016-22478	2016-08-11	No	3	2016	5	M	DERBY	LEFT HAND SWAB
2016-22484	2016-08-12	No	3	2016	21	F	FITZROY CROSSING	RIGHT FOOT SWAB
2016-22502	2016-08-12	No	3	2016	3	F	FITZROY CROSSING	L UPPER THIGH WOUND
2016-22641	2016-08-16	No	3	2016	9	F	KUNUNURRA	SKIN SWAB
2016-22667	2016-08-17	No	3	2016	1	M	BROOME	LEFT CHEEK WOUND
2016-22831	2016-08-22	No	3	2016	56	M	FITZROY CROSSING	BUTTOCKS WOUND SWAB
2016-23068	2016-08-30	No	3	2016	3	F	BROOME	IMPETIGO SWAB
2016-23435	2016-09-10	No	3	2016	31	F	HALLS CREEK	ABSCESS SWAB
2016-23446	2016-09-11	No	3	2016	37	F	KUNUNURRA	WOUND SWAB
2016-23511	2016-09-14	No	3	2016	1	F	FITZROY CROSSING	R FOOT WOUND SWAB
2016-23547	2016-09-14	No	3	2016	1	M	FITZROY CROSSING	L NIPPLE ABSCESS SWAB
2016-23680	2016-09-19	No	3	2016	53	M	FITZROY CROSSING	FOOT WOUND
2016-23812	2016-09-24	No	3	2016	19	M	KUNUNURRA	WOUND SWAB
2016-23971	2016-09-28	No	3	2016	40	M	DERBY	RIGHT FIFTH TOE
2016-24177	2016-10-05	No	4	2016	2	M	DERBY	BUTTOCK BOILS
2016-24367	2016-10-10	No	4	2016	53	M	FITZROY CROSSING	L THUMB WOUND
2016-24308	2016-10-11	No	4	2016	13	M	FITZROY CROSSING	FINGER ABSCESS SWAB
2016-24797	2016-10-24	No	4	2016	28	F	BROOME	R EYE WOUND
2016-24899	2016-10-29	No	4	2016	27	M	KUNUNURRA	L FOREHEAD WOUND
2016-25200	2016-11-05	No	4	2016	20	F	WYNDHAM	L FOOT WOUND SWAB
2016-25234	2016-11-09	No	4	2016	8	F	BROOME	WOUND SWAB
2016-25285	2016-11-10	No	4	2016	72	M	WYNDHAM	L CALF WOUND
2016-25450	2016-11-15	No	4	2016	27	M	DERBY	L CALF DOG BITE
2016-25507	2016-11-19	No	4	2016	56	F	KUNUNURRA	ABDOMINAL WOUND
2016-25637	2016-11-21	No	4	2016	29	M	BROOME	L HAND CORAL CUT
2016-25889	2016-11-27	No	4	2016	17	M	BROOME	R MIDDLE FINGER PUS
2016-25827	2016-11-27	No	4	2016	19	M	HALLS CREEK	URETHRAL SWAB
2016-25890	2016-11-28	No	4	2016	25	F	HALLS CREEK	ABSCESS WOUND
2016-25926	2016-11-29	No	4	2016	14	F	DERBY	R SHIN SWAB
2016-26105	2016-12-05	No	4	2016	5	F	WYNDHAM	WOUND SWAB
2016-26172	2016-12-05	No	4	2016	40	F	WYNDHAM	WOUND SWAB
2016-26253	2016-12-09	No	4	2016	4	F	HALLS CREEK	SKIN SWAB
2016-26385	2016-12-13	No	4	2016	30	F	BROOME	L AXILLA WOUND
2016-26434	2016-12-13	No	4	2016	6	F	DERBY	LEFT LOWER LEG WOUND
2016-26437	2016-12-13	No	4	2016	12	F	WYNDHAM	L FOOT SWAB
2016-26660	2016-12-21	No	4	2016	30	F	HALLS CREEK	FINGER SWAB
2016-26820	2016-12-24	No	4	2016	6	M	BROOME	WOUND SWAB
2016-26816	2016-12-26	No	4	2016	36	M	BROOME	BOIL SWAB
2016-26910	2016-12-29	No	4	2016	18	F	KUNUNURRA	R THUMB SWAB
2016-26870	2016-12-29	No	4	2016	46	M	FITZROY CROSSING	WOUND SWAB
2016-26915	2016-12-30	No	4	2016	23	F	KUNUNURRA	TIBIA WOUND
2016-26954	2016-12-31	No	4	2016	16	M	BROOME	L LEG SWAB
2017-15047	2017-01-01	Yes	1	2017	30	M	DERBY	WOUND SWAB
2017-15086	2017-01-01	Yes	1	2017	24	M	FITZROY CROSSING	R FOOT WOUND SWAB
2017-15354	2017-01-10	Yes	1	2017	4	F	FITZROY CROSSING	R FOOT WOUND
2017-15682	2017-01-16	Yes	1	2017	50	F	WYNDHAM	NOSE SWAB
2017-15770	2017-01-23	No	1	2017	60	M	FITZROY CROSSING	FINGER WOUND SWAB
2017-15843	2017-01-23	Yes	1	2017	12	F	KUNUNURRA	UNSPECIFIED WOUND
2017-15836	2017-01-25	Yes	1	2017	65	M	DERBY	NOSE SWAB
2017-15973	2017-01-26	No	1	2017	48	F	FITZROY CROSSING	R BUTTOCK ABSCESS
2017-15948	2017-01-26	Yes	1	2017	51	M	BROOME	LIP WOUND SWAB
2017-15972	2017-01-27	No	1	2017	37	F	FITZROY CROSSING	BOTH LOWER LEGS
2017-16033	2017-01-27	No	1	2017	4	F	FITZROY CROSSING	HEAD WOUND SWAB
2017-16061	2017-01-29	No	1	2017	79	F	FITZROY CROSSING	R LOWER LEG WOUND
2017-16262	2017-02-02	No	1	2017	2	M	FITZROY CROSSING	BACK WOUND SWAB
2017-16146	2017-02-03	Yes	1	2017	3	M	HALLS CREEK	LEFT LEG WOUND SWAB
2017-16414	2017-02-04	No	1	2017	21	F	FITZROY CROSSING	R LEG SKIN SORE SWAB
2017-16464	2017-02-04	Yes	1	2017	39	F	DERBY	R FOOT
2017-16595	2017-02-09	No	1	2017	60	F	FITZROY CROSSING	BUTTOCK WOUND SWAB
2017-16762	2017-02-15	Yes	1	2017	6	F	BROOME	LEFT LEG ABSCESS SWAB
2017-16820	2017-02-17	Yes	1	2017	15	M	DERBY	LOWER LIMB BOIL
2017-17054	2017-02-21	No	1	2017	3	F	FITZROY CROSSING	L MIDDLE FINGER
2017-17177	2017-02-23	No	1	2017	4	M	FITZROY CROSSING	RIGHT FOOT SWAB
2017-17218	2017-02-25	No	1	2017	7	M	FITZROY CROSSING	SKIN WOUND SWAB
2017-17319	2017-02-26	No	1	2017	1	F	DERBY	LEFT FOOT
2017-17363	2017-03-01	No	1	2017	7	M	BROOME	WOUND SWAB
2017-17358	2017-03-02	No	1	2017	14	M	FITZROY CROSSING	L LOWER LEG SWAB
2017-17473	2017-03-04	No	1	2017	46	F	FITZROY CROSSING	RIGHT FOOT SWAB
2017-17707	2017-03-06	Yes	1	2017	24	M	WYNDHAM	R FOOT SOLE WOUND
2017-17902	2017-03-14	No	1	2017	7	F	FITZROY CROSSING	SCALP SORE WOUND
2017-17903	2017-03-14	No	1	2017	50	F	FITZROY CROSSING	BOIL
2017-18007	2017-03-14	Yes	1	2017	11	F	WYNDHAM	WOUND SWAB
2017-18123	2017-03-19	Yes	1	2017	38	M	HALLS CREEK	WOUND SWAB
2017-18186	2017-03-20	No	1	2017	26	F	BROOME	CHEST WOUND
2017-18196	2017-03-20	No	1	2017	1	M	FITZROY CROSSING	R GREAT TOE WOUND
2017-18298	2017-03-21	No	1	2017	1	M	FITZROY CROSSING	LEFT EAR SWAB
2017-18205	2017-03-22	No	1	2017	55	F	FITZROY CROSSING	THUMB WOUND SWAB
2017-18547	2017-03-29	No	1	2017	15	M	BROOME	PATELLAR ABSCESS SWAB
2017-18592	2017-03-31	No	1	2017	53	F	FITZROY CROSSING	R LEG WOUND
2017-18774	2017-04-04	No	2	2017	29	F	FITZROY CROSSING	L FIFTH TOE
2017-18798	2017-04-04	No	2	2017	55	F	FITZROY CROSSING	ABDOMINAL ABSCESS
2017-18861	2017-04-05	No	2	2017	49	F	BROOME	L BUTTOCKS WOUND
2017-18782	2017-04-05	No	2	2017	45	F	FITZROY CROSSING	R LOWER LEG WOUND
2017-18787	2017-04-05	No	2	2017	39	F	FITZROY CROSSING	R FOREFOOT WOUND
2017-18800	2017-04-06	No	2	2017	14	F	BROOME	CHIN ABSCESS
2017-18965	2017-04-06	No	2	2017	43	M	FITZROY CROSSING	BUTTOCKS WOUND SWAB
2017-19009	2017-04-10	No	2	2017	20	F	BROOME	L LATERAL MALLEUS
2017-19018	2017-04-10	No	2	2017	2	M	FITZROY CROSSING	BUTTOCK WOUND SWAB
2017-19028	2017-04-10	No	2	2017	35	M	HALLS CREEK	LOWER LEG WOUND
2017-19029	2017-04-11	No	2	2017	1	F	BROOME	SKIN SWAB
2017-19104	2017-04-14	No	2	2017	29	F	FITZROY CROSSING	LEFT EAR OPEN WOUND
2017-19185	2017-04-16	No	2	2017	12	M	BROOME	R KNEE WOUND
2017-19211	2017-04-17	No	2	2017	64	M	FITZROY CROSSING	R LOWER LEG WOUND
2017-19305	2017-04-18	No	2	2017	26	F	WYNDHAM	R EAR
2017-19263	2017-04-18	No	2	2017	25	M	WYNDHAM	BUTTOCK ABSCESS
2017-19497	2017-04-23	No	2	2017	36	M	HALLS CREEK	L FOOT SWAB
2017-19550	2017-04-27	No	2	2017	14	M	HALLS CREEK	SKIN SWAB
2017-19907	2017-05-07	No	2	2017	57	F	FITZROY CROSSING	NOSE
2017-20000	2017-05-09	No	2	2017	53	F	HALLS CREEK	FINGER WOUND
2017-20041	2017-05-12	No	2	2017	6	M	BROOME	WOUND SWAB
2017-20091	2017-05-12	No	2	2017	13	M	FITZROY CROSSING	LUMBAR BOIL SWAB
2017-20305	2017-05-18	No	2	2017	36	F	BROOME	BACK WOUND SWAB
2017-20362	2017-05-19	No	2	2017	59	F	FITZROY CROSSING	L FOOT WOUND SWAB
2017-21050	2017-06-08	No	2	2017	32	F	BROOME	R FOOT SWAB
2017-21434	2017-06-21	No	2	2017	34	F	HALLS CREEK	R KNEE WOUND
2017-21348	2017-06-21	No	2	2017	53	M	FITZROY CROSSING	NOSE SWAB
2017-21367	2017-06-21	No	2	2017	9	M	FITZROY CROSSING	LOWER LIP SWAB
2017-21589	2017-06-28	No	2	2017	17	M	FITZROY CROSSING	WOUND
2017-21811	2017-07-03	No	3	2017	49	M	DERBY	L LEG WOUND
2017-21920	2017-07-08	No	3	2017	34	M	BROOME	R SHIN WOUND
2017-22024	2017-07-12	No	3	2017	1	F	BROOME	R HEEL WOUND
2017-22110	2017-07-13	Yes	3	2017	68	M	KUNUNURRA	WOUND SWAB
2017-22222	2017-07-17	No	3	2017	36	M	BROOME	R LOWER LEG SWAB
2017-22231	2017-07-18	No	3	2017	1	M	KUNUNURRA	L LOWER ABDOMINAL
2017-22680	2017-08-01	No	3	2017	36	F	BROOME	R HAND ABSCESS
2017-22837	2017-08-05	No	3	2017	24	F	KUNUNURRA	L AXILLARY ABSCESS
2017-23130	2017-08-16	No	3	2017	18	F	BROOME	L ARM ABSCESS
2017-23185	2017-08-17	No	3	2017	55	M	FITZROY CROSSING	SCALP
2017-23255	2017-08-18	No	3	2017	53	F	FITZROY CROSSING	WOUND
2017-23622	2017-08-31	No	3	2017	46	F	WYNDHAM	R HEEL
2017-24223	2017-09-18	No	3	2017	54	M	WYNDHAM	L FINGER WOUND
2017-24285	2017-09-22	No	3	2017	4	M	FITZROY CROSSING	BUTTOCK ABSCESS
2017-24489	2017-09-27	No	3	2017	15	M	FITZROY CROSSING	L LOWER LEG
2017-24669	2017-10-03	No	4	2017	45	F	BROOME	WOUND SWAB
2017-24670	2017-10-04	No	4	2017	0	F	WYNDHAM	WOUND SWAB
2017-24853	2017-10-09	No	4	2017	27	F	FITZROY CROSSING	L FOREARM SWAB
2017-25056	2017-10-12	No	4	2017	1	F	WYNDHAM	WOUND SWAB
2017-25418	2017-10-27	No	4	2017	94	M	WYNDHAM	FACE WOUND SWAB
2017-25858	2017-11-09	No	4	2017	16	F	DERBY	R KNEE WOUND
2017-26022	2017-11-10	No	4	2017	20	F	WYNDHAM	L FOOT WOUND
2017-26076	2017-11-14	No	4	2017	5	F	WYNDHAM	RIGHT LEG WOUND
2017-26274	2017-11-21	No	4	2017	53	F	BROOME	R AXILLA SWAB
2017-26281	2017-11-22	No	4	2017	0	F	BROOME	L FOOT SWAB
2017-26463	2017-11-28	No	4	2017	22	M	FITZROY CROSSING	LEG WOUND SWAB
2017-26493	2017-11-28	No	4	2017	14	M	WYNDHAM	WOUND SWAB
2017-26560	2017-11-30	No	4	2017	4	F	WYNDHAM	BUTTOCK BOIL
2017-26563	2017-12-01	No	4	2017	35	M	DERBY	POST DOG BITE WOUND
2017-26751	2017-12-05	No	4	2017	22	M	FITZROY CROSSING	WOUND SWAB
2017-26960	2017-12-11	No	4	2017	22	M	FITZROY CROSSING	R MIDDLE FINGER SWAB
2017-27000	2017-12-12	No	4	2017	30	F	FITZROY CROSSING	LEFT FOOT WOUND SWAB
2017-26998	2017-12-13	No	4	2017	63	F	FITZROY CROSSING	LEFT AXILLA SWAB
2017-27071	2017-12-13	No	4	2017	39	M	DERBY	R LEG SWAB
2017-27076	2017-12-15	No	4	2017	2	M	BROOME	R KNEE ABSCESS
2017-27240	2017-12-18	No	4	2017	35	F	FITZROY CROSSING	BACK OF HEAD SWAB
2017-27506	2017-12-21	No	4	2017	59	F	WYNDHAM	FOOT SWAB
2017-27356	2017-12-23	No	4	2017	36	M	DERBY	L HAND WOUND
2017-27352	2017-12-25	No	4	2017	46	M	FITZROY CROSSING	L NOSTRIL
2017-27438	2017-12-27	No	4	2017	27	M	BROOME	L SHIN SWAB
2017-27527	2017-12-27	No	4	2017	21	M	FITZROY CROSSING	L HAND SWAB
2017-27566	2017-12-30	No	4	2017	54	M	DERBY	L FOOT WOUND SWAB
2018-15066	2018-01-04	Yes	1	2018	6	F	FITZROY CROSSING	BUTTOCK ABSCESS
2018-15064	2018-01-04	Yes	1	2018	12	M	BROOME	R FOREARM ABSCESS
2018-15070	2018-01-04	Yes	1	2018	64	M	FITZROY CROSSING	R FOOT WOUND
2018-15135	2018-01-05	No	1	2018	42	F	FITZROY CROSSING	UPPER THIGH ABSCESS
2018-15353	2018-01-08	Yes	1	2018	6	M	WYNDHAM	LEG WOUND
2018-15316	2018-01-09	Yes	1	2018	50	F	BROOME	PUBIC SKIN SWAB
2018-15287	2018-01-09	Yes	1	2018	31	F	WYNDHAM	R FOOT WOUND SWAB
2018-15424	2018-01-10	No	1	2018	47	M	FITZROY CROSSING	FINGER ABSCESS
2018-15505	2018-01-10	Yes	1	2018	4	F	BROOME	LEFT HAND WOUND
2018-15435	2018-01-12	Yes	1	2018	16	F	WYNDHAM	R LEG ABSCESS
2018-15464	2018-01-15	Yes	1	2018	43	M	DERBY	L HAND ABSCESS
2018-15708	2018-01-19	No	1	2018	15	F	FITZROY CROSSING	R FOOT
2018-16191	2018-01-20	No	1	2018	12	M	BROOME	L LEG WOUND SWAB
2018-15917	2018-01-22	No	1	2018	7	F	BROOME	HEAD WOUND SWAB
2018-16020	2018-01-30	No	1	2018	23	F	BROOME	L LOWER LEG WOUND
2018-16080	2018-01-30	No	1	2018	9	M	BROOME	LEFT HAND SWAB
2018-16129	2018-01-31	Yes	1	2018	1	M	DERBY	SCABIES SWAB
2018-16198	2018-02-04	Yes	1	2018	45	F	HALLS CREEK	L SHIN WOUND SWAB
2018-16416	2018-02-08	No	1	2018	8	F	BROOME	SKIN SWAB
2018-16427	2018-02-08	No	1	2018	33	F	BROOME	R ELBOW ABSCESS SWAB
2018-16459	2018-02-08	Yes	1	2018	20	F	HALLS CREEK	WOUND SWAB
2018-16665	2018-02-12	No	1	2018	7	M	FITZROY CROSSING	TOE ABSCESS SWAB
2018-16666	2018-02-13	Yes	1	2018	28	F	DERBY	L FOREARM SWAB
2018-16817	2018-02-15	No	1	2018	73	F	DERBY	WOUND SWAB
2018-16746	2018-02-15	Yes	1	2018	5	F	KUNUNURRA	WOUND SWAB
2018-16967	2018-02-19	No	1	2018	10	F	DERBY	R LEG WOUND
2018-16949	2018-02-20	Yes	1	2018	0	F	KUNUNURRA	NECK WOUND
2018-17245	2018-02-23	No	1	2018	1	M	WYNDHAM	L THIGH WOUND
2018-17201	2018-02-26	No	1	2018	3	F	DERBY	R LEG WOUND SWAB
2018-17263	2018-02-27	No	1	2018	5	F	BROOME	R GREAT TOE
2018-17240	2018-02-27	No	1	2018	28	F	HALLS CREEK	L SOLE FOOT WOUND
2018-17230	2018-02-28	No	1	2018	3	M	KUNUNURRA	L FOOT WOUND
2018-17348	2018-03-04	No	1	2018	1	M	DERBY	R EYELID WOUND
2018-17505	2018-03-05	No	1	2018	18	F	DERBY	R LABIA BOIL
2018-17474	2018-03-06	No	1	2018	6	F	BROOME	L LEG WOUND
2018-17743	2018-03-12	No	1	2018	30	F	BROOME	SHOULDER PUSTULE
2018-17704	2018-03-13	No	1	2018	25	F	BROOME	L SHOULDER BLADE
2018-18257	2018-03-25	No	1	2018	28	F	HALLS CREEK	L LABIA SWAB
2018-18226	2018-03-28	No	1	2018	3	F	FITZROY CROSSING	RIGHT LEG WOUND SWAB
2018-18342	2018-03-29	No	1	2018	2	F	HALLS CREEK	WOUND SWAB
2018-18496	2018-04-03	No	2	2018	17	F	DERBY	L LEG WOUND
2018-18594	2018-04-05	No	2	2018	19	M	FITZROY CROSSING	WOUND SWAB
2018-18763	2018-04-09	No	2	2018	7	F	BROOME	HAND WOUND
2018-18687	2018-04-09	No	2	2018	46	F	DERBY	L FOOT WOUND
2018-18779	2018-04-12	No	2	2018	25	M	FITZROY CROSSING	RIGHT HAND SWAB
2018-18993	2018-04-16	No	2	2018	30	M	DERBY	R LEG WOUND
2018-19514	2018-04-30	No	2	2018	12	F	BROOME	R SECOND TOENAIL
2018-19754	2018-05-07	No	2	2018	3	F	FITZROY CROSSING	R BUTTOCK WOUND
2018-19790	2018-05-07	No	2	2018	41	M	FITZROY CROSSING	LIP WOUND SWAB
2018-19833	2018-05-09	No	2	2018	35	F	DERBY	L ANKLE WOUND
2018-20018	2018-05-15	No	2	2018	7	M	HALLS CREEK	L GROIN WOUND
2018-20055	2018-05-16	No	2	2018	3	M	FITZROY CROSSING	SCALP SWAB
2018-20054	2018-05-16	No	2	2018	32	M	KUNUNURRA	L GROIN WOUND
2018-20057	2018-05-17	No	2	2018	19	M	DERBY	R CALF SWAB
2018-20176	2018-05-19	No	2	2018	50	M	BROOME	BACK WOUND SWAB
2018-20270	2018-05-23	No	2	2018	30	F	BROOME	LEFT KNEE WOUND
2018-20417	2018-05-27	No	2	2018	20	M	KUNUNURRA	R LEG WOUND SWAB
2018-20436	2018-05-28	No	2	2018	17	M	BROOME	R HIP SWAB
2018-20817	2018-06-09	No	2	2018	17	M	DERBY	R SHOULDER WOUND
2018-20855	2018-06-11	No	2	2018	29	M	FITZROY CROSSING	L FOOT SWAB
2018-20921	2018-06-15	No	2	2018	4	M	KUNUNURRA	R EAR
2018-21106	2018-06-20	No	2	2018	8	M	HALLS CREEK	THROAT SWAB
2018-21324	2018-06-27	No	2	2018	7	F	FITZROY CROSSING	R SHIN SWAB
2018-21570	2018-07-04	No	3	2018	31	F	BROOME	LATERAL L SHIN
2018-21565	2018-07-05	No	3	2018	9	F	KUNUNURRA	R HAND WOUND
2018-21640	2018-07-06	No	3	2018	40	M	DERBY	L ARM WOUND
2018-21643	2018-07-09	No	3	2018	40	M	DERBY	L ARM WOUND SWAB
2018-22035	2018-07-20	No	3	2018	20	M	FITZROY CROSSING	LEFT CALF ABSCESS SWAB
2018-22053	2018-07-22	No	3	2018	35	M	FITZROY CROSSING	R CALF WOUND
2018-22359	2018-07-31	No	3	2018	31	M	HALLS CREEK	R HAND WOUND
2018-22394	2018-08-02	No	3	2018	9	F	FITZROY CROSSING	SCALP SWAB
2018-22810	2018-08-16	No	3	2018	11	F	DERBY	SKIN SORES
2018-22820	2018-08-16	No	3	2018	0	M	FITZROY CROSSING	GROIN WOUND
2018-22800	2018-08-17	No	3	2018	15	F	BROOME	BUTTOCK ABSCESS SWAB
2018-22893	2018-08-21	No	3	2018	28	M	DERBY	R ELBOW WOUND
2018-23169	2018-08-29	No	3	2018	12	M	BROOME	MULTIPLE LEG SORES
2018-23197	2018-08-30	No	3	2018	18	F	DERBY	FINGER WOUND SWAB
2018-23252	2018-08-30	No	3	2018	14	F	FITZROY CROSSING	WOUND SWAB
2018-23266	2018-08-31	No	3	2018	60	M	WYNDHAM	R FOOT WOUND
2018-23373	2018-09-05	No	3	2018	27	F	HALLS CREEK	R LEG WOUND
2018-23718	2018-09-18	No	3	2018	6	F	FITZROY CROSSING	L ELBOW WOUND
2018-23810	2018-09-20	No	3	2018	1	F	WYNDHAM	L EAR PINNA WOUND
2018-23996	2018-09-25	No	3	2018	34	F	FITZROY CROSSING	FINGER
2018-23993	2018-09-26	No	3	2018	51	F	FITZROY CROSSING	L HAND ABSCESS
2018-24155	2018-10-01	No	4	2018	3	F	BROOME	R BUTTOCK ABSCESS SWAB
2018-24175	2018-10-04	No	4	2018	29	F	BROOME	WOUND SWAB
2018-24323	2018-10-08	No	4	2018	49	F	FITZROY CROSSING	L FOOT SOLE WOUND
2018-24329	2018-10-09	No	4	2018	36	M	FITZROY CROSSING	L ELBOW
2018-24376	2018-10-11	No	4	2018	10	F	BROOME	WOUND SWAB
2018-24590	2018-10-15	No	4	2018	39	M	BROOME	L LOWER LEG WOUND
2018-24603	2018-10-16	No	4	2018	20	F	FITZROY CROSSING	WOUND SWAB
2018-24606	2018-10-17	No	4	2018	27	F	DERBY	ABDOMEN WOUND
2018-24800	2018-10-22	No	4	2018	0	F	BROOME	FOOT SWAB
2018-24848	2018-10-24	No	4	2018	7	F	DERBY	L FOOT SORES
2018-24882	2018-10-24	No	4	2018	52	M	FITZROY CROSSING	THROAT SWAB
2018-25017	2018-11-01	No	4	2018	12	M	BROOME	L BUTTOCK BOIL
2018-25229	2018-11-02	No	4	2018	60	F	BROOME	EAR SWAB
2018-25196	2018-11-05	No	4	2018	35	M	BROOME	WOUND
2018-25259	2018-11-07	No	4	2018	35	F	FITZROY CROSSING	L LOWER LEG
2018-25261	2018-11-08	No	4	2018	1	M	BROOME	SKIN SORE
2018-25414	2018-11-12	No	4	2018	35	M	BROOME	LEFT SHIN ABSCESS SWAB
2018-25494	2018-11-14	No	4	2018	24	M	DERBY	L KNEE WOUND
2018-25641	2018-11-17	No	4	2018	6	F	HALLS CREEK	BUTTOCK WOUND
2018-25596	2018-11-20	No	4	2018	8	F	DERBY	R BUTTOCK BOIL
2018-25667	2018-11-21	No	4	2018	43	F	BROOME	L LARGE TOE EXUDATE
2018-25709	2018-11-22	No	4	2018	30	M	BROOME	L AXILLA ABSCESS
2018-25708	2018-11-23	No	4	2018	0	M	BROOME	L KNEE WOUND
2018-25898	2018-11-26	No	4	2018	23	F	BROOME	L THIGH
2018-25905	2018-11-26	No	4	2018	35	F	BROOME	LEFT SHOULDER SWAB
2018-25877	2018-11-26	No	4	2018	49	F	DERBY	ABSCESS
2018-25966	2018-11-29	No	4	2018	0	M	BROOME	R AXILLA SWAB
2018-25949	2018-11-30	No	4	2018	39	F	DERBY	R FOOT WOUND SWAB
2018-26085	2018-12-02	No	4	2018	53	F	WYNDHAM	BUTTOCK WOUND
2018-26137	2018-12-04	No	4	2018	46	F	BROOME	L MIDDLE TOE WOUND
2018-26136	2018-12-04	No	4	2018	48	M	BROOME	L THUMB WOUND
2018-26261	2018-12-09	No	4	2018	5	M	FITZROY CROSSING	LEFT KNEE WOUND SWAB
2018-26272	2018-12-10	No	4	2018	17	F	DERBY	L FOREARM BOIL
2018-26313	2018-12-11	No	4	2018	51	M	DERBY	LEFT FOOT SWAB
2018-26496	2018-12-15	No	4	2018	8	M	DERBY	R SOLE PUS
2018-26666	2018-12-24	No	4	2018	49	F	KUNUNURRA	AXILLA WOUND
2018-26899	2018-12-31	No	4	2018	56	F	WYNDHAM	L LEG WOUND
2019-15022	2019-01-01	Yes	1	2019	2	M	BROOME	L KNEE WOUND
2019-15189	2019-01-02	No	1	2019	25	M	BROOME	R LOWER LEG
2019-15018	2019-01-02	Yes	1	2019	46	F	BROOME	L ABDOMEN WOUND
2019-15044	2019-01-02	Yes	1	2019	8	F	BROOME	L LEG WOUND
2019-15210	2019-01-07	Yes	1	2019	24	F	FITZROY CROSSING	L SHIN SWAB
2019-15538	2019-01-17	Yes	1	2019	13	F	FITZROY CROSSING	L FOREFOOT WOUND
2019-15537	2019-01-18	No	1	2019	6	F	BROOME	RIGHT FOOT PUSTULE
2019-15693	2019-01-22	No	1	2019	48	F	BROOME	BUTTOCK SWAB
2019-15731	2019-01-22	No	1	2019	10	F	BROOME	RIGHT EAR SWAB
2019-15699	2019-01-22	No	1	2019	10	M	BROOME	R HEEL SWAB
2019-15709	2019-01-22	Yes	1	2019	3	M	DERBY	INFECTED SCABIES SWAB
2019-15924	2019-01-28	Yes	1	2019	52	F	KUNUNURRA	WOUND SWAB LEG
2019-16089	2019-02-01	Yes	1	2019	14	M	HALLS CREEK	PENILE WOUND
2019-16103	2019-02-02	Yes	1	2019	19	F	FITZROY CROSSING	R THUMB WOUND SWAB
2019-16220	2019-02-05	Yes	1	2019	25	F	HALLS CREEK	L LEG WOUND SWAB
2019-16428	2019-02-08	No	1	2019	8	M	FITZROY CROSSING	FOOT SWAB
2019-16507	2019-02-12	No	1	2019	4	F	FITZROY CROSSING	ABDOMINAL WOUND
2019-16790	2019-02-18	No	1	2019	42	F	FITZROY CROSSING	L PARIETAL HEAD WOUND
2019-16663	2019-02-18	No	1	2019	50	M	FITZROY CROSSING	LEFT FOOT WOUND SWAB
2019-16709	2019-02-18	Yes	1	2019	16	F	DERBY	GLUTEAL ABSCESS SWAB
2019-16870	2019-02-21	No	1	2019	7	F	FITZROY CROSSING	HEAD ABSCESS
2019-16844	2019-02-21	No	1	2019	4	M	BROOME	R FOOT SOLE SWAB
2019-17066	2019-02-27	No	1	2019	38	F	BROOME	BOIL WOUND
2019-17133	2019-03-03	Yes	1	2019	31	F	DERBY	L KNEE WOUND
2019-17319	2019-03-07	No	1	2019	15	M	DERBY	L ELBOW WOUND
2019-17508	2019-03-11	Yes	1	2019	47	M	KUNUNURRA	WOUND
2019-17890	2019-03-20	No	1	2019	17	F	FITZROY CROSSING	L KNEE WOUND SWAB
2019-18140	2019-03-25	No	1	2019	29	F	FITZROY CROSSING	R ANKLE WOUND
2019-18275	2019-03-26	No	1	2019	31	M	BROOME	L HEEL ABSCESS
2019-18382	2019-03-29	No	1	2019	2	M	BROOME	LEFT HEEL SWAB
2019-18686	2019-04-08	No	2	2019	43	F	FITZROY CROSSING	THIGH & ARM WOUND
2019-18680	2019-04-09	No	2	2019	16	M	BROOME	R SECOND TOE WOUND
2019-18988	2019-04-15	No	2	2019	24	F	BROOME	L FOREARM WOUND SWAB
2019-19084	2019-04-17	No	2	2019	33	F	BROOME	L KNEE WOUND
2019-19209	2019-04-23	Yes	2	2019	39	F	HALLS CREEK	L HALLUX
2019-19322	2019-04-26	No	2	2019	17	M	HALLS CREEK	L KNEE WOUND
2019-19318	2019-04-27	No	2	2019	5	F	DERBY	R KNEE PUS
2019-19504	2019-05-02	No	2	2019	4	M	FITZROY CROSSING	L FOOT ABSCESS
2019-19642	2019-05-03	No	2	2019	48	F	FITZROY CROSSING	R KNEE WOUND
2019-19832	2019-05-13	No	2	2019	33	F	DERBY	SKIN WOUND
2019-19911	2019-05-14	No	2	2019	24	M	FITZROY CROSSING	L HAND PUS
2019-20129	2019-05-21	No	2	2019	57	M	BROOME	WOUND SWAB
2019-20133	2019-05-21	No	2	2019	40	M	BROOME	R BICEP ABSCESS
2019-20374	2019-05-29	No	2	2019	39	F	FITZROY CROSSING	LEFT FOOT WOUND
2019-20641	2019-06-07	No	2	2019	21	M	DERBY	L HAND FINGER
2019-20801	2019-06-10	No	2	2019	45	M	FITZROY CROSSING	HEAD/SCALP WOUND
2019-20859	2019-06-14	No	2	2019	7	M	DERBY	KNEE
2019-20907	2019-06-17	No	2	2019	1	M	HALLS CREEK	WOUND
2019-21119	2019-06-22	No	2	2019	6	M	BROOME	L GREAT TOE
2019-21160	2019-06-25	No	2	2019	49	F	DERBY	OCCIPUT WOUND
2019-21933	2019-07-20	No	3	2019	39	F	HALLS CREEK	L FOOT WOUND
2019-22380	2019-07-31	No	3	2019	19	F	HALLS CREEK	RIGHT KNEE SWAB
2019-22501	2019-08-07	No	3	2019	31	F	DERBY	R NIPPLE SORE
2019-22482	2019-08-08	No	3	2019	37	F	BROOME	L AXILLA WOUND
2019-22604	2019-08-12	No	3	2019	24	M	DERBY	R PALM
2019-22842	2019-08-18	No	3	2019	39	F	HALLS CREEK	LEG WOUND SWAB
2019-22830	2019-08-20	Yes	3	2019	12	F	KUNUNURRA	L TOE ABSCESS
2019-23046	2019-08-27	No	3	2019	10	M	BROOME	WOUND
2019-23036	2019-08-28	No	3	2019	51	F	HALLS CREEK	L RING FINGER
2019-23205	2019-09-02	No	3	2019	12	M	BROOME	R BUTTOCK
2019-23285	2019-09-05	No	3	2019	38	M	DERBY	L LEG SCABIES SWAB
2019-23461	2019-09-11	No	3	2019	4	F	BROOME	R THIGH
2019-23559	2019-09-12	No	3	2019	32	F	HALLS CREEK	R FINGER WOUND
2019-23595	2019-09-14	No	3	2019	5	F	DERBY	R EAR PUS
2019-23654	2019-09-16	No	3	2019	41	M	FITZROY CROSSING	L THUMB WOUND
2019-23799	2019-09-23	No	3	2019	42	F	FITZROY CROSSING	L FOOT WOUND
2019-23783	2019-09-24	No	3	2019	50	M	KUNUNURRA	FOOT WOUND
2019-24041	2019-10-02	No	4	2019	25	F	DERBY	R DORSAL FOOT
2019-24198	2019-10-05	No	4	2019	9	F	FITZROY CROSSING	LEFT HEEL WOUND
2019-24314	2019-10-10	No	4	2019	4	M	FITZROY CROSSING	BUTTOCK WOUND SWAB
2019-24460	2019-10-14	No	4	2019	15	F	BROOME	R LOWER SHIN
2019-24547	2019-10-16	No	4	2019	3	F	HALLS CREEK	FOOT WOUND
2019-24662	2019-10-21	No	4	2019	21	F	HALLS CREEK	BACK BOIL
2019-24647	2019-10-21	No	4	2019	17	M	FITZROY CROSSING	R TOE WOUND SWAB
2019-24973	2019-10-31	No	4	2019	39	F	BROOME	R LEG WOUND
2019-25064	2019-10-31	No	4	2019	2	M	FITZROY CROSSING	FOOT WOUND
2019-25102	2019-11-05	No	4	2019	58	F	DERBY	L ARM WOUND
2019-25448	2019-11-11	No	4	2019	5	M	FITZROY CROSSING	R EAR
2019-25371	2019-11-12	No	4	2019	74	M	FITZROY CROSSING	TOE WOUND SWAB
2019-25363	2019-11-12	No	4	2019	1	M	HALLS CREEK	L AXILLA SWAB
2019-25481	2019-11-15	No	4	2019	76	F	BROOME	L HAND BOIL
2019-25482	2019-11-15	No	4	2019	27	F	HALLS CREEK	R KNEE WOUND
2019-25599	2019-11-18	No	4	2019	44	M	BROOME	R SECOND TOE WOUND
2019-25650	2019-11-19	No	4	2019	5	M	BROOME	BUTTOCK WOUND
2019-26188	2019-11-21	No	4	2019	2	M	BROOME	EYE SWAB
2019-26152	2019-11-22	No	4	2019	30	M	BROOME	URETHRAL SWAB
2019-26063	2019-11-23	No	4	2019	33	F	FITZROY CROSSING	LEG SWAB
2019-26234	2019-11-27	No	4	2019	2	M	DERBY	ECZEMA SWAB
2019-26226	2019-11-28	No	4	2019	8	F	BROOME	R THIGH WOUND
2019-26415	2019-12-04	No	4	2019	49	M	BROOME	WOUND
2019-26689	2019-12-12	No	4	2019	6	F	BROOME	SCALP SWAB
2019-26695	2019-12-12	No	4	2019	31	F	BROOME	R SHIN SWAB
2019-26646	2019-12-12	No	4	2019	56	F	FITZROY CROSSING	L LEG SWAB
2019-26856	2019-12-13	No	4	2019	12	M	BROOME	WOUND SWAB
2019-26839	2019-12-17	No	4	2019	49	M	DERBY	NOSE SWAB
2019-27011	2019-12-20	No	4	2019	4	F	DERBY	R EAR SWAB
2019-27091	2019-12-23	No	4	2019	45	F	BROOME	HAND BURN SWAB
2019-27304	2019-12-27	No	4	2019	0	F	FITZROY CROSSING	NECK FOLD SWAB
2020-15119	2020-01-05	Yes	1	2020	37	F	BROOME	BACK WOUND SWAB
2020-15217	2020-01-06	Yes	1	2020	17	M	BROOME	R INDEX FINGER
2020-15224	2020-01-06	Yes	1	2020	7	M	WYNDHAM	BLOOD CULTURE
2020-15165	2020-01-07	Yes	1	2020	62	F	HALLS CREEK	WOUND SWAB
2020-15315	2020-01-08	Yes	1	2020	28	F	DERBY	R ANKLE
2020-15314	2020-01-09	Yes	1	2020	40	F	WYNDHAM	L UPPER THIGH BOIL
2020-15482	2020-01-13	Yes	1	2020	1	M	BROOME	SKIN SWAB
2020-15591	2020-01-15	Yes	1	2020	37	M	DERBY	WOUND SWAB
2020-15692	2020-01-18	Yes	1	2020	41	M	FITZROY CROSSING	L SHIN SWAB
2020-15970	2020-01-20	Yes	1	2020	70	F	HALLS CREEK	ANKLE SWAB
2020-15820	2020-01-22	No	1	2020	2	M	BROOME	BACK SWAB
2020-15819	2020-01-22	Yes	1	2020	60	M	FITZROY CROSSING	L FOOT SWAB
2020-15980	2020-01-24	No	1	2020	39	F	FITZROY CROSSING	HEAD ABSCESS
2020-16024	2020-01-25	No	1	2020	28	F	HALLS CREEK	R FOOT SWAB
2020-16269	2020-02-02	No	1	2020	21	F	HALLS CREEK	L LEG SWAB
2020-16302	2020-02-03	No	1	2020	22	F	BROOME	R HAND SWAB
2020-16291	2020-02-03	No	1	2020	47	F	FITZROY CROSSING	L LATERAL MALLEOLUS
2020-16374	2020-02-03	No	1	2020	4	M	BROOME	R KNEE WOUND
2020-16428	2020-02-04	Yes	1	2020	11	F	DERBY	L FOOT SWAB
2020-16362	2020-02-05	No	1	2020	20	M	FITZROY CROSSING	L GROIN SWAB
2020-16593	2020-02-10	No	1	2020	45	M	DERBY	R ANKLE SWAB
2020-16652	2020-02-12	No	1	2020	37	F	FITZROY CROSSING	R ARM
2020-16938	2020-02-18	No	1	2020	17	M	FITZROY CROSSING	L LOWER LIMB SWAB
2020-17132	2020-02-22	No	1	2020	51	F	FITZROY CROSSING	R SCALP SWAB
2020-17120	2020-02-23	No	1	2020	48	F	FITZROY CROSSING	L KNEE SWAB
2020-17172	2020-02-24	No	1	2020	23	F	BROOME	WOUND
2020-17160	2020-02-25	No	1	2020	33	M	DERBY	BACK SWAB
2020-17368	2020-02-27	No	1	2020	26	F	FITZROY CROSSING	LEG ABSCESS WOUND
2020-17369	2020-02-27	No	1	2020	32	M	FITZROY CROSSING	L ORBITAL SWAB
2020-17403	2020-03-03	No	1	2020	5	F	DERBY	WOUND SWAB
2020-17656	2020-03-05	No	1	2020	1	F	FITZROY CROSSING	UNSPECIFIED
2020-17716	2020-03-09	No	1	2020	54	F	BROOME	R LEG WOUND
2020-17755	2020-03-10	No	1	2020	40	F	DERBY	R INNER THIGH
2020-17770	2020-03-10	No	1	2020	33	F	FITZROY CROSSING	WOUND SWAB
2020-17993	2020-03-13	No	1	2020	25	F	HALLS CREEK	LEG WOUND
2020-17900	2020-03-15	No	1	2020	15	F	BROOME	L CALF SWAB
2020-18269	2020-03-21	No	1	2020	53	F	HALLS CREEK	LEFT FOOT SWAB
2020-18209	2020-03-21	Yes	1	2020	25	M	KUNUNURRA	LEG WOUND
2020-18294	2020-03-25	No	1	2020	52	F	HALLS CREEK	L FOOT SWAB
2020-18424	2020-03-30	No	1	2020	32	M	DERBY	R TOES
2020-18408	2020-03-30	Yes	1	2020	39	M	KUNUNURRA	L FOOT WOUND
2020-18562	2020-04-06	No	2	2020	62	F	DERBY	R KNEE SWAB
2020-18677	2020-04-07	Yes	2	2020	3	F	WYNDHAM	FACE SWAB
2020-18629	2020-04-08	No	2	2020	19	M	HALLS CREEK	R HEEL WOUND
2020-18697	2020-04-09	No	2	2020	64	F	DERBY	L ANKLE SWAB
2020-19292	2020-04-17	No	2	2020	6	F	WYNDHAM	SCALP SWAB
2020-18911	2020-04-18	No	2	2020	37	M	WYNDHAM	LEFT ANKLE SWAB
2020-18941	2020-04-21	No	2	2020	44	F	BROOME	L CALF SWAB
2020-19294	2020-04-21	No	2	2020	32	F	FITZROY CROSSING	R WRIST SWAB
2020-19136	2020-04-24	No	2	2020	6	F	KUNUNURRA	R EAR BEHIND
2020-19218	2020-04-29	No	2	2020	22	F	HALLS CREEK	WOUND SWAB
2020-19379	2020-05-07	No	2	2020	49	F	BROOME	RIGHT WRIST SWAB
2020-19734	2020-05-14	No	2	2020	1	F	BROOME	WOUND SWAB
2020-19591	2020-05-14	No	2	2020	51	F	HALLS CREEK	R ELBOW SWAB
2020-19594	2020-05-14	No	2	2020	3	F	HALLS CREEK	L LABIA SWAB
2020-19733	2020-05-19	No	2	2020	49	F	FITZROY CROSSING	L LEG SWAB
2020-19741	2020-05-20	No	2	2020	4	F	KUNUNURRA	L BUTTOCK SWAB
2020-19746	2020-05-21	No	2	2020	53	M	DERBY	R HAND SWAB
2020-19894	2020-05-23	No	2	2020	39	F	HALLS CREEK	L BREAST SWAB
2020-19981	2020-05-25	No	2	2020	7	F	BROOME	L SHIN SWAB
2020-19999	2020-05-28	No	2	2020	26	F	WYNDHAM	BOIL SWAB
2020-20108	2020-05-31	No	2	2020	6	F	FITZROY CROSSING	L LEG SWAB
2020-20126	2020-06-02	No	2	2020	23	F	DERBY	WOUND SWAB
2020-20123	2020-06-02	No	2	2020	12	M	WYNDHAM	R LEG SWAB
2020-20292	2020-06-05	No	2	2020	47	M	DERBY	R ANKLE PUS
2020-20384	2020-06-08	No	2	2020	5	F	HALLS CREEK	L FOOT SWAB
2020-20372	2020-06-09	No	2	2020	25	F	DERBY	ABDOMINAL SWAB
2020-20607	2020-06-13	No	2	2020	0	M	HALLS CREEK	GROIN WOUND SWAB
2020-20857	2020-06-25	No	2	2020	23	M	BROOME	R LEG SWAB
2020-21028	2020-06-30	No	2	2020	7	M	DERBY	R FOOT
2020-21055	2020-07-02	No	3	2020	56	F	FITZROY CROSSING	WOUND SWAB
2020-21056	2020-07-03	No	3	2020	4	F	HALLS CREEK	L BUTTOCK SWAB
2020-21477	2020-07-14	No	3	2020	39	F	WYNDHAM	R BUTTOCK SWAB
2020-21473	2020-07-16	No	3	2020	47	F	FITZROY CROSSING	L SHIN WOUND
2020-21608	2020-07-21	No	3	2020	34	F	HALLS CREEK	THIGH SWAB
2020-21609	2020-07-21	No	3	2020	41	F	KUNUNURRA	WOUND SWAB
2020-21680	2020-07-23	No	3	2020	30	F	WYNDHAM	UPPER THIGH WOUND
2020-21678	2020-07-24	No	3	2020	7	M	KUNUNURRA	L ANKLE WOUND
2020-21761	2020-07-28	No	3	2020	0	M	HALLS CREEK	ETT ASPIRATE
2020-21890	2020-07-31	No	3	2020	14	F	FITZROY CROSSING	HAEMATOMA SWAB
2020-22020	2020-08-03	No	3	2020	4	M	HALLS CREEK	L BUTTOCK SWAB
2020-22018	2020-08-04	No	3	2020	32	M	WYNDHAM	R BUTTOCK SWAB
2020-22248	2020-08-07	No	3	2020	11	F	WYNDHAM	HAND SWAB
2020-22170	2020-08-07	No	3	2020	48	M	BROOME	L FOOT SWAB
2020-22464	2020-08-18	No	3	2020	17	F	FITZROY CROSSING	R FOOT SWAB
2020-22576	2020-08-20	No	3	2020	24	M	HALLS CREEK	SCALP SWAB
2020-22571	2020-08-22	No	3	2020	30	F	WYNDHAM	L TOE SWAB
2020-22597	2020-08-23	No	3	2020	39	M	FITZROY CROSSING	BACK WOUND
2020-22672	2020-08-26	No	3	2020	39	F	BROOME	L ARM
2020-22811	2020-08-31	No	3	2020	44	F	BROOME	WOUND SWAB
2020-22928	2020-09-02	No	3	2020	16	F	HALLS CREEK	R HAND PUS
2020-23009	2020-09-03	No	3	2020	51	F	BROOME	R KNEE SWAB
2020-23011	2020-09-05	No	3	2020	49	M	FITZROY CROSSING	BLOOD CULTURE
2020-23060	2020-09-05	No	3	2020	1	M	KUNUNURRA	BUTTOCK
2020-23058	2020-09-08	No	3	2020	41	M	BROOME	HAND WOUND
2020-23361	2020-09-16	No	3	2020	10	F	BROOME	SKIN SWAB
2020-23510	2020-09-22	No	3	2020	24	F	DERBY	PUS
2020-24055	2020-10-10	No	4	2020	41	F	BROOME	R AXILLA SWAB
2020-24328	2020-10-16	No	4	2020	49	F	KUNUNURRA	SPUTUM
2020-24171	2020-10-17	No	4	2020	57	F	KUNUNURRA	L FOOT
2020-24302	2020-10-17	No	4	2020	19	M	HALLS CREEK	R FOOT SWAB
2020-24348	2020-10-21	No	4	2020	12	M	BROOME	WOUND
2020-24522	2020-10-23	No	4	2020	5	M	HALLS CREEK	KNEE SWAB
2020-24519	2020-10-25	No	4	2020	10	F	HALLS CREEK	WOUND SWAB
2020-24589	2020-10-27	No	4	2020	20	F	FITZROY CROSSING	WOUND SWAB
2020-24667	2020-10-28	No	4	2020	32	M	KUNUNURRA	LEG ABSCESS
2020-24756	2020-10-29	No	4	2020	59	M	HALLS CREEK	L HAND
2020-24765	2020-11-02	No	4	2020	4	M	FITZROY CROSSING	L LEG SWAB
2020-25104	2020-11-10	No	4	2020	33	F	WYNDHAM	L KNEE
2020-25032	2020-11-10	No	4	2020	22	M	KUNUNNURA	L FOOT SWAB
2020-25224	2020-11-12	No	4	2020	20	F	BROOME	R LEG SWAB
2020-25521	2020-11-26	No	4	2020	27	F	DERBY	L SHOULDER
2020-25583	2020-11-27	No	4	2020	31	M	KUNUNURRA	R BUTTOCK ABSCESS
2020-25735	2020-12-01	No	4	2020	40	M	FITZROY CROSSING	L FINGER ABSCESS
2020-25958	2020-12-07	No	4	2020	0	M	BROOME	FOOT SWAB
2020-25996	2020-12-08	No	4	2020	65	F	BROOME	L KNEE SWAB
2020-25936	2020-12-08	No	4	2020	10	M	BROOME	L FINGER ABSCESS
2020-26087	2020-12-11	No	4	2020	54	F	DERBY	R NECK SWAB
2020-26113	2020-12-14	No	4	2020	56	F	BROOME	LEFT FINGER
2020-26159	2020-12-14	No	4	2020	0	M	BROOME	R KNEE
2020-26190	2020-12-16	No	4	2020	20	M	BROOME	WOUND SWAB
2020-26309	2020-12-18	No	4	2020	58	M	FITZROY CROSSING	R FINGER
2020-26351	2020-12-21	No	4	2020	55	M	FITZROY CROSSING	FOOT ULCER
2020-26369	2020-12-23	No	4	2020	54	F	HALLS CREEK	R HAND
2020-26557	2020-12-24	No	4	2020	11	F	KUNUNURRA	SWAB, FOOT - LEFT
2020-26558	2020-12-24	No	4	2020	10	F	KUNUNURRA	SWAB, FINGER - RIGHT
2020-26540	2020-12-26	No	4	2020	39	F	DERBY	WOUND SWAB
2020-26635	2020-12-29	No	4	2020	20	F	HALLS CREEK	L FINGER
2020-26660	2020-12-30	No	4	2020	4	F	DERBY	R FOOT SWAB
2020-26620	2020-12-31	No	4	2020	28	M	BROOME	WOUND
2021-15039	2021-01-03	No	1	2021	37	F	WYNDHAM	FOOT SWAB
2021-15169	2021-01-05	No	1	2021	34	F	BROOME	R LEG
2021-15173	2021-01-06	Yes	1	2021	53	F	BROOME	BOIL
2021-15189	2021-01-06	Yes	1	2021	42	F	DERBY	L TOE PUS
2021-15172	2021-01-06	Yes	1	2021	48	M	DERBY	L LEG
2021-15363	2021-01-08	Yes	1	2021	1	F	BROOME	WOUND SWAB
2021-15316	2021-01-10	Yes	1	2021	39	M	HALLS CREEK	SWAB, AXILLA - RIGHT
2021-15427	2021-01-12	Yes	1	2021	54	M	KUNUNURRA	BUTTOCK BOIL
2021-15421	2021-01-13	No	1	2021	40	F	DERBY	FOOT SWAB
2021-15385	2021-01-13	Yes	1	2021	55	F	DERBY	WOUND SWAB
2021-15490	2021-01-14	Yes	1	2021	40	F	HALLS CREEK	L SHIN SWAB
2021-15565	2021-01-17	No	1	2021	29	F	BROOME	BACK SWAB
2021-15770	2021-01-23	Yes	1	2021	26	F	FITZROY CROSSING	SWAB, LEG - LEFT
2021-15878	2021-01-25	No	1	2021	1	F	FITZROY CROSSING	THIGH SWAB
2021-15829	2021-01-25	No	1	2021	46	M	HALLS CREEK	SWAB,TEMPLE RIGHT
2021-15858	2021-01-25	Yes	1	2021	26	F	FITZROY CROSSING	SWAB, SHIN LEFT
2021-15875	2021-01-26	No	1	2021	59	M	FITZROY CROSSING	SPUTUM
2021-15971	2021-01-27	No	1	2021	5	F	DERBY	WOUND SWAB
2021-15898	2021-01-27	No	1	2021	20	F	HALLS CREEK	LEG BOIL SWAB
2021-15879	2021-01-28	No	1	2021	38	F	DERBY	WOUND SWAB
2021-16004	2021-01-28	No	1	2021	1	M	HALLS CREEK	EAR SWAB, DISCHARGE
2021-16111	2021-02-01	No	1	2021	5	F	HALLS CREEK	SWAB - BOIL, FOREARM
2021-16222	2021-02-03	No	1	2021	3	F	FITZROY CROSSING	WOUND SWAB
2021-16221	2021-02-03	No	1	2021	3	M	BROOME	WOUND SWAB
2021-16192	2021-02-04	No	1	2021	2	F	BROOME	SCALP
2021-16354	2021-02-07	Yes	1	2021	47	M	WYNDHAM	WOUND SWAB
2021-16357	2021-02-09	No	1	2021	57	M	FITZROY CROSSING	SWAB, ARM - LEFT
2021-16550	2021-02-10	Yes	1	2021	4	M	KUNUNURRA	L BUTTOCK ABSCESS
2021-16619	2021-02-15	No	1	2021	50	M	FITZROY CROSSING	L BUTTOCK ABSCESS
2021-16810	2021-02-19	No	1	2021	34	M	BROOME	SWAB, LEG - LEFT
2021-16871	2021-02-22	No	1	2021	36	F	FITZROY CROSSING	SWAB, LEG - LOWER LEFT
2021-16913	2021-02-25	No	1	2021	47	M	HALLS CREEK	LEG SWAB
2021-17262	2021-02-26	Yes	1	2021	2	M	WYNDHAM	SWAB, SITE UNSPECIFIED
2021-17110	2021-03-02	No	1	2021	23	F	HALLS CREEK	SWAB, ABDOMINAL
2021-17235	2021-03-03	No	1	2021	24	F	HALLS CREEK	SWAB, SKIN
2021-17095	2021-03-03	No	1	2021	63	M	BROOME	SWAB, SKIN
2021-17302	2021-03-06	No	1	2021	14	F	HALLS CREEK	SKIN SIDE SWAB
2021-17515	2021-03-11	No	1	2021	23	M	WYNDHAM	TOE SWAB
2021-17507	2021-03-12	No	1	2021	82	F	DERBY	L FOOT SWAB
2021-17516	2021-03-12	No	1	2021	22	F	WYNDHAM	SWAB, FINGER - LEFT
2021-17642	2021-03-16	No	1	2021	10	F	BROOME	WOUND SWAB
2021-17859	2021-03-22	No	1	2021	18	F	BROOME	SWAB, FOOT - LEFT
2021-18004	2021-03-24	No	1	2021	19	F	DERBY	SWAB - BOIL,
2021-17863	2021-03-25	No	1	2021	7	F	FITZROY CROSSING	SWAB, RIGHT EAR LOBE
2021-18039	2021-03-31	No	1	2021	31	F	BROOME	SWAB, LEG - LOWER LEFT
2021-18144	2021-04-01	No	2	2021	1	M	DERBY	SWAB, SKIN SIDE
2021-18210	2021-04-02	No	2	2021	26	F	DERBY	SWAB, ELBOW - RIGHT
2021-18318	2021-04-06	No	2	2021	32	F	DERBY	WOUND
2021-18494	2021-04-10	No	2	2021	4	F	BROOME	SWAB, ANKLE - LEFT
2021-18559	2021-04-13	No	2	2021	6	F	HALLS CREEK	SWAB, BUTTOCK - RIGHT
2021-18645	2021-04-14	No	2	2021	49	M	KUNUNURRA	WOUND SWAB
2021-18746	2021-04-19	No	2	2021	8	M	WYNDHAM	SWAB, SKIN
2021-18806	2021-04-21	No	2	2021	53	F	BROOME	SCALP SWAB
2021-19006	2021-04-28	No	2	2021	15	F	FITZROY CROSSING	L FOREARM SWAB
2021-19207	2021-05-02	No	2	2021	43	F	KUNUNURRA	SWAB, LEG - RIGHT
2021-19229	2021-05-03	No	2	2021	12	F	WYNDHAM	SWAB, KNEE - LEFT
2021-19295	2021-05-05	No	2	2021	34	F	KUNUNURRA	BOIL, GROIN
2021-19571	2021-05-09	No	2	2021	3	M	KUNUNURRA	SWAB, FOOT - LEFT
2021-19498	2021-05-10	No	2	2021	36	F	FITZROY CROSSING	WOUND SWAB
2021-19573	2021-05-10	No	2	2021	11	M	HALLS CREEK	R THIGH SWAB
2021-19429	2021-05-12	No	2	2021	35	F	DERBY	NOSE SWAB
2021-19575	2021-05-14	No	2	2021	52	F	DERBY	L ELBOW PUS SWAB
2021-19465	2021-05-14	No	2	2021	25	F	FITZROY CROSSING	SWAB, FOOT - LEFT
2021-19697	2021-05-18	No	2	2021	26	F	BROOME	WOUND SWAB
2021-19696	2021-05-20	No	2	2021	79	M	BROOME	FACE SWAB
2021-19778	2021-05-23	No	2	2021	19	M	FITZROY CROSSING	R HAND SWAB
2021-19935	2021-05-24	No	2	2021	1	M	BROOME	SCALP ABSCESS
2021-19830	2021-05-25	No	2	2021	30	M	DERBY	L KNEE
2021-19893	2021-05-28	No	2	2021	21	M	FITZROY CROSSING	SWAB,
2021-20006	2021-05-30	No	2	2021	27	F	BROOME	SWAB, SHIN LEFT
2021-20059	2021-06-01	No	2	2021	5	M	FITZROY CROSSING	SWAB, LEG - LEFT
2021-20236	2021-06-06	No	2	2021	44	M	BROOME	SWAB, WOUND
2021-20545	2021-06-17	No	2	2021	5	F	WYNDHAM	SWAB, HAND - SIDE UNSPECIFIED
2021-20608	2021-06-18	No	2	2021	67	M	DERBY	LEFT FOREARM
2021-20736	2021-06-23	No	2	2021	12	F	HALLS CREEK	SWAB,
2021-20702	2021-06-23	No	2	2021	30	M	HALLS CREEK	R FIFTH FINGER
2021-20908	2021-06-29	No	2	2021	23	F	BROOME	SWAB, SKIN
2021-20946	2021-07-01	No	3	2021	11	F	FITZROY CROSSING	L THIRD TOE
2021-20952	2021-07-02	No	3	2021	25	M	DERBY	L KNEE ABSCESS
2021-21030	2021-07-04	No	3	2021	48	F	HALLS CREEK	ULCER, LEG - LEFT
2021-21113	2021-07-07	No	3	2021	11	M	FITZROY CROSSING	SWAB, THIGH - LEFT
2021-21223	2021-07-10	Yes	3	2021	38	F	DERBY	SWAB, FINGER - RIGHT
2021-21283	2021-07-13	No	3	2021	36	M	BROOME	SWAB, FOOT
2021-21296	2021-07-14	No	3	2021	1	M	KUNUNURRA	SWAB, RIGHT EAR
2021-21408	2021-07-15	No	3	2021	22	F	HALLS CREEK	SWAB, WOUND
2021-21306	2021-07-15	Yes	3	2021	33	F	DERBY	SWAB, FOOT - LEFT
2021-21454	2021-07-19	No	3	2021	41	F	FITZROY CROSSING	SWAB, THIGH - RIGHT
2021-21725	2021-07-27	No	3	2021	49	F	BROOME	SWAB, THUMB
2021-21705	2021-07-27	No	3	2021	43	F	FITZROY CROSSING	SWAB, KNEE - RIGHT
2021-21726	2021-07-28	No	3	2021	49	F	FITZROY CROSSING	SWAB, FINGER - LEFT
2021-22064	2021-08-09	No	3	2021	61	M	BROOME	SWAB- L SHOULDER
2021-22024	2021-08-09	No	3	2021	11	M	DERBY	SWAB, R ANKLE
2021-22173	2021-08-11	No	3	2021	26	F	FITZROY CROSSING	SWAB, L LOWER LEG
2021-22557	2021-08-30	No	3	2021	60	M	BROOME	SWAB, LEG - LEFT

## Sheet: Table S3. MGE database
>1__2010-15611-chromosome-Tn7702__Tn7702__1
GTTATATATATATTGAAGGATATAGACTATTTTGTTTAAAATGAATCATATTTTAAGAAAAAATGAACAAAGTAAAAATATTAAATAGTCTTTTTTTATTACGTGTAATAAGTTTAATATGTATGATGTAAAAAGAGTTCGAATAGTGTATACTTATACTATTAAAATTAGAAATGAGATTATTATGAAAATAGTAGAAGTAAAATCTAAGAATGGTATCAATTTTATGATTTTAGATGGTAATAATGAACCTATAGTAGATGCAGTAAGATATTTGAAGTATCTGGATAGTGTTAATAAAAGTTTAAATACCAAGAAAACCTATGCCTATGCACTAAAAAAATTTTTTGTTTACTTAGAAAGTAAAAAGATATGCTATAAAGAAGTTAGTTTTGATAA…
>2__2010-15611-p2010-15611-1-pWBG4-family__p2010-15611-1__1
ATGCTAAATATTAATAAAATTTATGATTTTATATTACACGGAAGTATAGAAAAGTATAAATTTAAAAATTCTAAAGCTTCAGATTTAGAAAAAGCTAATTTTAAGGCTACACAAGCCCGAAATTGGAAATCAGCACGTATTGCTGTCACACCTAATAAAGATACATTAATAGACGGTTTAGGTTTAATTATTGCTTCAGAAGAAGCTTTAGTTCAATATGGTCATAAATTTAGCCATTGGACGCCTAATCCATATAATTTTTTAAGTAAGGAAAAAGCTAATATAGCAGATGTTAATACGTATAAAGTGTTAAACAGAACAAAAGACAATGTAAAACAAATCAATACATTTGTTTTAGATGTTGATGAAGATATTGAATACAATGAATTAGTTCAAAGC…
TAACTATGAATGGGAACAAGTTTATATTTATTGATAGATTGGCTTTTAAACCTATATTTCATGATGTATATATAGAAAATAATTCATATTCAAATGCTAAGTATGAATTTAATAATGTTGAAGATAAACAGCAAATTATTACAGCGCCTAAAAATAAAACAACAAATATTGGTAAGTTTTTTGTAGGTAAATATGATATAGAAGCCCAAAAAATTTATGATGATGATAATTCATTGATTAAAGGCAAGGTTAAGGGCAATATTCGATTTGATACAGATAATCTAAATAGTGATAAAAAAATCATTGCACATGCTAGTTTTAAGGACGCAAATTTTAAAGCAAATTTAATTAACAATGAAAAAGTAGATGACGATATTAAGCTTTATATCAATGATAAGC…
>3__2010-15611-p2010-15611-2-EDINA__p2010-15611-2__1
ATGCCCAATTTTGAGAAATACAATTTATCACAAGTAAAAACTGAAAGATTTTACCAACTGCCTAAATATTTGTTCGAAGATGCATATTTTAAGAAAATGTCAGCAGAAGCTAAAATTATGTATGCATTATTAAAAGATCGTTTCGAATTATCCATCCAAAATGAATGGGTAGGTAGAAATAATAACATTTACTTTATTTTCAGTAATAAACATTTGTGCGAGTACTTAGGTTATGCAGAACAAAAAATCATAAAATTGAAAAAAGAGTTAGTAAATTTTAATTTATTAACTCAAGAGCGTGTTGGCCTTAATAAACCAAATAGATTATATTTATTAAAACCAAATTATGATATTGAAGCAAGTCTTATCAAGGAACTTCCAAATTCACAGTCTAATGAT…
AGGTGTATCACCTTTAGAAAGTTTACGTACTGTTAAATCAGTTATTTCAAATTCAAAAGTAGCTGTAGCAGGTGGTATCAAACCCGATACAATTAAATCAGTGGTGGTTGAACAACCAGATTTAATTATTGTTGGTGGTGGCATCGCAAACGCTGACGATCCGAAAGCTGCTGCTAAAAAATGTCGTGATATAATTGACGGAAATGCTTAATCATTTTCAATTTATGTTTAAACCTCTCGTTCTTGGTGTATATAATATCAAGATTTAAAACAGTACAATTAAAAGGAGATAGTTTATTATGACTAAAAAAGTAGCAATCATTTTAGCAGATGAATTTGAAGATATAGAATTAACTAGTCCAAAAGAAGCATTAGAAAATGCTGGATTTGAGACTGAAA…
>4__2021-16354-p2021-16354-1-pWBG749-family__p2021-16354-1__1
ATGTCTGAACAAAGATTTAATATCCAACAACAATATAGAGAAAAATTTTACCAACTACCGAAAGTATTTTTTACTAACGAAAAATATATGCAATTAAGTAATGATGCAAAAATTGCTTATGCTTTGTTAAAAGATAGATTAGAATTATCAATTAAAAATAATTGGTTTGATGAAAATGGCGATATATTTTTCATCTTCACAAACGATAAACTTAAAAATATATTAAATTGTCATGATGGAAAATTAACAAAAATAAAAAAAGAATTATCTAAAGCTGATCTTTTAGAACAAGTAAGATGTGGTCAAGGTAAACCAAATAAATTATATTTGAAGAATCCTGCAATTACTAAAGAAGATGTTTATGAAATTAAAAAACAAGAAGAAACAAGTGGCGAACCT…
CTAATTAAATCTATATTTGTTTTAACTTTATGAACTTTTACTTCTTCGTTTATATTAAGCCCATCAATTTTATTGAAAATTGATAATACCGTATTTTCTTGCTCATACACATTTAATAGTTGAGATAGATTACATTGGTGATCCATATCAATAAGAAGAACTTTTTTTCCTACAGAAGCTAAATATTCCGAAAAGTTATAAGATAATGTTGTTTTTCCAACGCCGCCCTTTATAGCAGCAAAAGTAATTATTTCCATTGCTTCCACCTCCAACAAAAACATACCACTAATACACATAATTATCAACACAAAAGTGTGTATTTAATTAAATATATAAATGTGTATTTATATCATTATAATTTATACACACAACTATACACACTATTAAATTTATGTTATG…
>5__2010-15611-phiSa2wa-st5-PVL__phiSa2wa-st5__1
GCCCTTTTTTTGCCCTGAAAAAATAACCACGTCAATTAAGACGTGGTTACCCTAATATAGAAAGAAAGTGTTTGTAAATTTTAACATATTTAAGATTTTTTGATTATCTATCTGTTTAGCTCATAGGATTTTTTTCCTTAGATTGAGTATCTATTAATTTAACTGTATGATTTTCCCAATCAACTTCATAAATTGATGTATGAGTTGCTCTATTTTCATCTTTATAATTATTACCTATCCAGTGAAGTTGATTCCAAAAGTTTGTATATCTATCCATTTCTCTTTGATAAGTAACAGTAATTTTTGATTTTTTTGCAGCGTTTTGTTTTCGAGATAGGACACCAATAAATTCTGGATTGAAGTTACCTCTGGATAACACTGGCATTTTGTGATATTCCA…
CAATCGTTGCATTTATATATGCTTGTTGTTGCATTAAATCACTTCATTTCTCTTTTTCTTTTACGTCTGACTTTCACTAAGTCCTCATATACCATCCATTCTTGACCTGTGTATTTAGGCGCTTTACATATCCACGTTAAATTCACATCTCTATACTGATATCTGAATATCTTCGCTTTGATGTTGGCAACTTCAGTCGCCTTACCTTTAACGTCTATAACTTCAACCAGTTTCCCTTCCTTCCACAAAGAGAAATCGGCTATATACGTAATCGGTCTTTGCTTCCCAAATTTAGGTTGTAGTTCGATACGATCATAGTTAGTGCCATTCATATTACTTTCTAAATATTGGTAATATTCGCACTCTACTTTGCTATCAAATACAATTCCTTTGTACTCA…
>6__2017-22110-pWBG751-like-repL__pWBG751-like__1
CCTTAACTTGTTTTTCGTGTACCTATTTTTTGTGAATCGATTATGTCTTTTGCGCATTCACTTCTTTTCTATATAAATATGAGCGAAGCGAATAAGCGTCGGAAAAGCAGCAAAAAGTTTCCTTTTTGCTGTTGGAGCATGGGGGTTCAGGGGGTGCAGTATCTGACGTCAATGCCGAGCGAAAGCGAGCCGAAGGGTAGCATTTACGTTAGATAACCCCCTGATATGCTCCGACGCTTTATATAGAAAAGAAGATTCAACTAGGTAAAATCTTAATATAGGTTGAGATGATAAGGTTTATAAGGAATTTGTTTGTTCTAATTTTTCACTCATTTTGTTCTAATTTCTTTTAACAAATGTTCTTTTTTTTTTAGAACAGTTATGATATAGTTAGAATAG…
>7__2010-15611-SCCmecIVo__SCCmecIVo__1
ATGAAAATCACCATTTTAGCTGTAGGGAAACTAAAAGAGAAATATTGGAAGCAAGCCATAGCAGAATATGAAAAACGTTTAGGCCCATACACCAAGATAGACATCATAGAAGTTCCAGACGAAAAAGCACCAGAAAATATGAGCGACAAAGAAATTGAGCAAGTAAAAGAAAAAGAAGGCCAACGAATACTAGCCAAAATTAAACCACAATCCACAGTCATTACATTAGAAATACAAGGAAAGATGCTATCTTCCGAAGGATTGGCCCAAGAATTGAACCAACGCATGACCCAAGGGCAAAGCGACTTTGTATTCGTCATTGGCGGATCAAACGGCCTGCACAAGGACGTCTTACAACGCAGTAACTACGCACTATCATTCAGCAAAATGACATTCCCA…
>8__2010-15611-Tn7491__Tn7491__1
GAAATATTTAATATTAAGAATATTTAATGTTTCCGGTAAAGAATAAGTAGTTCAGTTTTGGAGTACAAAAAGTGAAAATGTAAACCTAAATGAGTATCAAATTGCAACTGAATTTGATACTCGTTTTTTATTGTTAAATCAACGTTTGTTGTTAATTTACACCACAAAATGTAAGTTAAAATGTATATAAAAATGCGAACGTGAAATAATTATTGTAGGAATGCAAATTGGTGTGTTAAAATGGTTACAATTTACTAAGCAAAAAGGGGTGCATTTTCCTATGCAATTTCTTGAGCCAAAAAATAAGAACGCTAAGTCTGTGGATTGGGAAATATCAGAGCAAGTAAGGGTGATAGTTAAGCAATACGCTGAATATGCAGAGCGTACTGAAAGCGAAGC…
>9__2010-15611-phiSaWA121-1___phiSaWA121-1__1
AACGTTTATATGTTATCGACCGTTTTGTATCCGAACTGGAGACTTTTAACATAAAATTACTTATCATTCAAAAAGTAAAACAGCATAATATCAAGGTTTATAACTTTATCATTATCAATAATACCTCATATAAAATAAAATTTTAGGGACTTTTTAGGGACTTTAAATTTAAAATTACAAGTTTAATAGAAACATCAAAATAATCACATGTTTGTGTGGAATGTACACCCCAAAAGCTAGACTGAAAAATCTATTTTTTGAGGTGTATTTTTATAGGTAAATATAATAAATTAGAGTAGACAACTCAGAATTCCAATTTTATAATAATATTGCTTGACATATCAAACTAGATAGTACTATTTTGAATATATTATTATAATCAAAAATTCATTGTAAACT…
ACTGATTCAGCATTATCAATAAATATTGGCGCTGTAACTTTAAAATGTTTTGATAGTGTGTTGATGATATCTAAGCCAACATTAATTCTTGAGGCGTTATTTAAACCGCTGTCATACTCGACACCATTAACCGTTGTTGAACATGTTTCTTCTAATTCGCCGTTAACTAAGGTATTGAATAGCTTAAATTCAGCAATATCAAATTCGTTATTGATGTTTTCAGTAAGCATTTTGACTTTTGTTGTTGTAAATTCTTTTAAGATATAAAGGTCATGTGAATACTTTTCTTTTTCATCCAATAATCTGTCTTCTTCATTTCTTAATTCAGAAATAACATCATCTAGATATTTATTTGATTTTTCGATTGATATTGACACTTCAATTTCTGATTTTTCTTGA…
>10__2014-15535-phiWA121-st5-2___phiWA121-st5-2__1
AACGTTTATATGTTATCGACCGTTTTGTATCCAAACTGGAGACTTTTAACATAAAATTACTTATCATTCAAAAAGTAAAACAGCATAATATCAAGGTTTATAACTTTATCATTATCAATAATACCTCATATAAAATAAAATTTTAGGGACTTTTTAGGGACTTTAAATTTAAAATTACAAGTTTAATAGAAACATCAAAATAATCACATGTTTGTGTGGAATGTACACCCCAAAAGCTAGACTGAAAAATCTATTTTTTGAGGTGTATTTTTATAGGTAAATATAATAAATTAGAGTAGACAACTCAGAATTCCAATTTTATAATAATATTGCTTGACATATCAAACTAGATAGTACTATTTTGAATATATTATTATAATCAAAAATTCATTGTAAACT…
TTTCTAATTCTGTGTATTGTGCTTCTTCAAGAACTGGTTGTTCAAAGTCCAATTGTTCTTGATTTGCATTTTCTTCAACTTCTGCGTCCAACACTTCTTTGCGTTGACGTTGTTCGGATTCTTGTGCGTATTTGAAAAGATTGCTATCTGTTGATGTGTTGATATAACGTTTAGCAGCTCTATTGATAACTGTTTTTTTAGCCATTTCTTCTTTGAAATTATTATGTGTTTTAGAATTTTGTAATGCTTTTTCATCTTTAATCATTGATGACTGCATCCATGCTTGTTTAATTTGTTCAATAGTCATGACTTCAATATAGTTATCTCGTCCATCATTAAATACGATTGTGCAGTACGCACCGATAATGTTTTCTTTGTCGATGTTAAAGAAGTCTTGTT…

## Sheet: Table S4. Antimicrobial testing
	GEN	ERY	TET	CIP	TMP	FUS	RIF
Total susceptible	155	152	155	154	0	155	155
Total resistant	0	3	0	1	155	0	0
10-15611	S	S	S	S	R	S	S
11-17249	S	S	S	S	R	S	S
11-20987	S	S	S	S	R	S	S
11-21378	S	S	S	S	R	S	S
11-21954	S	S	S	S	R	S	S
12-15086	S	S	S	S	R	S	S
12-15581	S	S	S	S	R	S	S
12-15682	S	S	S	S	R	S	S
12-15861	S	S	S	S	R	S	S
12-15904	S	S	S	S	R	S	S
12-15948	S	S	S	S	R	S	S
12-15959	S	S	S	S	R	S	S
12-16250	S	S	S	S	R	S	S
12-16335	S	S	S	S	R	S	S
12-17227	S	S	S	S	R	S	S
12-17544	S	S	S	S	R	S	S
12-18303	S	S	S	S	R	S	S
12-19684	S	S	S	S	R	S	S
12-21963	S	S	S	S	R	S	S
12-22469	S	S	S	S	R	S	S
13-15178	S	S	S	S	R	S	S
13-15276	S	S	S	R	R	S	S
13-15521	S	S	S	S	R	S	S
13-15543	S	S	S	S	R	S	S
13-15546	S	S	S	S	R	S	S
13-15985	S	S	S	S	R	S	S
13-16352	S	S	S	S	R	S	S
13-16689	S	S	S	S	R	S	S
13-17165	S	S	S	S	R	S	S
13-17656	S	S	S	S	R	S	S
13-17943	S	S	S	S	R	S	S
13-19156	S	S	S	S	R	S	S
13-21049	S	S	S	S	R	S	S
13-23284	S	S	S	S	R	S	S
13-23560	S	S	S	S	R	S	S
14-15114	S	S	S	S	R	S	S
14-15151	S	S	S	S	R	S	S
14-15202	S	S	S	S	R	S	S
14-15355	S	S	S	S	R	S	S
14-15429	S	S	S	S	R	S	S
14-15438	S	S	S	S	R	S	S
14-15443	S	S	S	S	R	S	S
14-15452	S	S	S	S	R	S	S
14-15533	S	S	S	S	R	S	S
14-15535	S	S	S	S	R	S	S
14-15606	S	S	S	S	R	S	S
14-15963	S	S	S	S	R	S	S
14-17028	S	S	S	S	R	S	S
14-21290	S	S	S	S	R	S	S
14-24570	S	S	S	S	R	S	S
15-15053	S	S	S	S	R	S	S
15-15105	S	S	S	S	R	S	S
15-15117	S	S	S	S	R	S	S
15-15118	S	S	S	S	R	S	S
15-15174	S	S	S	S	R	S	S
15-15186	S	S	S	S	R	S	S
15-15367	S	S	S	S	R	S	S
15-15406	S	S	S	S	R	S	S
15-15411	S	S	S	S	R	S	S
15-15425	S	S	S	S	R	S	S
15-15546	S	S	S	S	R	S	S
15-15791	S	S	S	S	R	S	S
15-15882	S	S	S	S	R	S	S
15-16406	S	S	S	S	R	S	S
15-17698	S	S	S	S	R	S	S
16-15041	S	S	S	S	R	S	S
16-15361	S	S	S	S	R	S	S
16-15391	S	S	S	S	R	S	S
16-15684	S	S	S	S	R	S	S
16-15686	S	S	S	S	R	S	S
16-15782	S	S	S	S	R	S	S
16-15803	S	S	S	S	R	S	S
16-15860	S	S	S	S	R	S	S
16-15878	S	S	S	S	R	S	S
16-16177	S	S	S	S	R	S	S
16-16356	S	S	S	S	R	S	S
16-16398	S	S	S	S	R	S	S
16-16848	S	S	S	S	R	S	S
16-17677	S	S	S	S	R	S	S
16-17923	S	S	S	S	R	S	S
17-15047	S	S	S	S	R	S	S
17-15086	S	S	S	S	R	S	S
17-15354	S	S	S	S	R	S	S
17-15682	S	S	S	S	R	S	S
17-15836	S	S	S	S	R	S	S
17-15843	S	S	S	S	R	S	S
17-15948	S	S	S	S	R	S	S
17-16146	S	S	S	S	R	S	S
17-16464	S	S	S	S	R	S	S
17-16762	S	S	S	S	R	S	S
17-16820	S	S	S	S	R	S	S
17-17707	S	S	S	S	R	S	S
17-18007	S	S	S	S	R	S	S
17-18123	S	S	S	S	R	S	S
17-22110	S	R	S	S	R	S	S
18-15064	S	S	S	S	R	S	S
18-15066	S	S	S	S	R	S	S
18-15070	S	S	S	S	R	S	S
18-15287	S	S	S	S	R	S	S
18-15316	S	S	S	S	R	S	S
18-15353	S	S	S	S	R	S	S
18-15435	S	S	S	S	R	S	S
18-15464	S	S	S	S	R	S	S
18-15505	S	S	S	S	R	S	S
18-16129	S	S	S	S	R	S	S
18-16198	S	S	S	S	R	S	S
18-16459	S	S	S	S	R	S	S
18-16666	S	S	S	S	R	S	S
18-16746	S	S	S	S	R	S	S
18-16949	S	S	S	S	R	S	S
19-15018	S	S	S	S	R	S	S
19-15022	S	S	S	S	R	S	S
19-15044	S	S	S	S	R	S	S
19-15210	S	S	S	S	R	S	S
19-15538	S	S	S	S	R	S	S
19-15709	S	S	S	S	R	S	S
19-15924	S	S	S	S	R	S	S
19-16089	S	S	S	S	R	S	S
19-16103	S	S	S	S	R	S	S
19-16220	S	S	S	S	R	S	S
19-16709	S	S	S	S	R	S	S
19-17133	S	S	S	S	R	S	S
19-17508	S	S	S	S	R	S	S
19-19209	S	R	S	S	R	S	S
19-22830	S	S	S	S	R	S	S
20-15119	S	S	S	S	R	S	S
20-15165	S	S	S	S	R	S	S
20-15217	S	S	S	S	R	S	S
20-15224	S	S	S	S	R	S	S
20-15314	S	S	S	S	R	S	S
20-15315	S	S	S	S	R	S	S
20-15482	S	S	S	S	R	S	S
20-15591	S	S	S	S	R	S	S
20-15692	S	S	S	S	R	S	S
20-15819	S	S	S	S	R	S	S
20-15970	S	S	S	S	R	S	S
20-16428	S	S	S	S	R	S	S
20-18209	S	S	S	S	R	S	S
20-18408	S	S	S	S	R	S	S
20-18677	S	S	S	S	R	S	S
21-15172	S	R	S	S	R	S	S
21-15173	S	S	S	S	R	S	S
21-15189	S	S	S	S	R	S	S
21-15316	S	S	S	S	R	S	S
21-15363	S	S	S	S	R	S	S
21-15385	S	S	S	S	R	S	S
21-15427	S	S	S	S	R	S	S
21-15490	S	S	S	S	R	S	S
21-15770	S	S	S	S	R	S	S
21-15858	S	S	S	S	R	S	S
21-16354	S	S	S	S	R	S	S
21-16550	S	S	S	S	R	S	S
21-17262	S	S	S	S	R	S	S
21-21223	S	S	S	S	R	S	S
21-21306	S	S	S	S	R	S	S
